# Supplementary material for: RAG1 co‐expression signature identifies ETV6‐RUNX1‐like B‐cell precursor acute lymphoblastic leukemia in children
Source: Cancer Med. 2021 May 13;10(12):3997–4003. doi: 10.1002/cam4.3928 (PMC8209579; doi:10.1002/cam4.3928)
Supplement: Supplementary file 10 — Table S3 [file CAM4-10-3997-s001.xls]

## Sheet: DS1
	description	JD0168-B-ALL-v5-U133A	JD0039-ALL-v5-U133A	JD0238-ALL-v5-U133A	JD0247-ALL-v5-U133A	JD0255-ALL-v5-U133A	JD0264-ALL-v5-U133A	JD0297-R-ALL-v5-U133A	JD0304-ALL-v5-U133A	JD0432-ALL-v5-U133A	JD0332-R-ALL-v5-U133A	JD0382-ALL-v5-U133A	JD0390-ALL-v5-U133A	JD0395-ALL-v5-U133A	JD0423-ALL-v5-U133A	JD0408-ALL-v5-U133A	JD0421-ALL-v5-U133A	JD0342-ALL-v5-U133A	JD0344-ALL-v5-U133A	JD0354-ALL-v5-U133A	JD0364-ALL-v5-U133A	JD0436-ALL-v5-U133A	JD0220-ALL-v5-U133A	JD0250-ALL-v5-U133A	JD0263-ALL-v5-U133A	JD0341-ALL-v5-U133A	JD0437-ALL-v5-U133A	JD0036-ALL-v5-U133A	JD0203-ALL-v5-U133A	JD0246-ALL-v5-U133A	JD0274-ALL-v5-U133A	JD0334-ALL-v5-U133A	JD0291-RR-ALL-v5-U133A	JD0260-ALL-v5-U133A	JD0381-ALL-v5-U133A	JD0066-ALL-v5-U133A	JD0056-ALL-v5-U133A	JD0058-ALL-v5-U133A	JD0059-ALL-v5-U133A	JD0016-ALL-v5-U133A	JD0048-ALL-v5-U133A	JD0085-ALL-v5-U133A	JD0107-ALL-v5-U133A	JD0109-ALL-v5-U133A	JD0123-ALL-v5-U133A	JD0139-ALL-v5-U133A	JD0426-ALL-v5-U133A	JD0193-ALL-v5-U133A	JD-ALD096-v5-U133A
	title	Hyperdip>50-SNP-#18	Hyperdip>50-SNP-#82	Hyperdip>50-SNP-#104	Hyperdip>50-SNP-#107	Hyperdip>50-SNP-#108	Hyperdip>50-SNP-#109	Hyperdip>50-SNP-#113	Hyperdip>50-SNP-#115	Hyperdip>50-SNP-#116	Hyperdip>50-SNP-#117	Hyperdip>50-SNP-#121	Hyperdip>50-SNP-#124	Hyperdip>50-SNP-#126	Hyperdip>50-SNP-#127	Hyperdip>50-SNP-#129	Hyperdip>50-SNP-#132	Hyperdip>50-SNP-#133	Hyperdip>50-SNP-#134	Hyperdip>50-SNP-#136	Hyperdip>50-SNP-#139	Hyperdip>50-SNP-#152	Hyperdip>50-SNP-#158	Hyperdip>50-SNP-#160	Hyperdip>50-SNP-#163	Hyperdip>50-SNP-#164	Hyperdip>50-SNP-#167	E2A-PBX1-SNP-#03	E2A-PBX1-SNP-#09	E2A-PBX1-SNP-#23	E2A-PBX1-SNP-#24	E2A-PBX1-SNP-#25	E2A-PBX1-SNP-#32	E2A-PBX1-SNP-#34	E2A-PBX1-SNP-#35	TEL-AML1-SNP-#02	TEL-AML1-SNP-#03	TEL-AML1-SNP-#05	TEL-AML1-SNP-#06	TEL-AML1-SNP-#11	TEL-AML1-SNP-#13	TEL-AML1-SNP-#14	TEL-AML1-SNP-#17	TEL-AML1-SNP-#18	TEL-AML1-SNP-#19	TEL-AML1-SNP-#20	TEL-AML1-SNP-#23	TEL-AML1-SNP-#25	TEL-AML1-SNP-#34
	Subtype	cB-ALL high hyperdiploid	cB-ALL high hyperdiploid	cB-ALL high hyperdiploid	cB-ALL high hyperdiploid	cB-ALL high hyperdiploid	cB-ALL high hyperdiploid	cB-ALL high hyperdiploid	cB-ALL high hyperdiploid	cB-ALL high hyperdiploid	cB-ALL high hyperdiploid	cB-ALL high hyperdiploid	cB-ALL high hyperdiploid	cB-ALL high hyperdiploid	cB-ALL high hyperdiploid	cB-ALL high hyperdiploid	cB-ALL high hyperdiploid	cB-ALL high hyperdiploid	cB-ALL high hyperdiploid	cB-ALL high hyperdiploid	cB-ALL high hyperdiploid	cB-ALL high hyperdiploid	cB-ALL high hyperdiploid	cB-ALL high hyperdiploid	cB-ALL high hyperdiploid	cB-ALL high hyperdiploid	cB-ALL high hyperdiploid	cB-ALL TCF3-PBX1	cB-ALL TCF3-PBX1	cB-ALL TCF3-PBX1	cB-ALL TCF3-PBX1	cB-ALL TCF3-PBX1	cB-ALL TCF3-PBX1	cB-ALL TCF3-PBX1	cB-ALL TCF3-PBX1	cB-ALL ETV6-RUNX1	cB-ALL ETV6-RUNX1	B-ALL pseudodiploid	cB-ALL ETV6-RUNX1	cB-ALL ETV6-RUNX1	cB-ALL ETV6-RUNX1	cB-ALL ETV6-RUNX1	cB-ALL ETV6-RUNX1	cB-ALL ETV6-RUNX1	cB-ALL ETV6-RUNX1	cB-ALL ETV6-RUNX1	cB-ALL ETV6-RUNX1	cB-ALL ETV6-RUNX1	cB-ALL ETV6-RUNX1
	geo_accession	GSM645360	GSM645361	GSM645362	GSM645363	GSM645364	GSM645365	GSM645366	GSM645367	GSM645368	GSM645369	GSM645370	GSM645371	GSM645372	GSM645373	GSM645374	GSM645375	GSM645376	GSM645377	GSM645378	GSM645379	GSM645380	GSM645381	GSM645382	GSM645383	GSM645384	GSM645385	GSM645386	GSM645387	GSM645388	GSM645389	GSM645390	GSM645391	GSM645392	GSM645393	GSM645394	GSM645395	GSM645396	GSM645397	GSM645398	GSM645399	GSM645400	GSM645401	GSM645402	GSM645403	GSM645404	GSM645405	GSM645406	GSM645407
	Subtype (ER-like defined by RAG1-signature)	Hyperdiploid	Hyperdiploid	Hyperdiploid	Hyperdiploid	Hyperdiploid	Hyperdiploid	Hyperdiploid	Hyperdiploid	Hyperdiploid	Hyperdiploid	Hyperdiploid	Hyperdiploid	Hyperdiploid	Hyperdiploid	Hyperdiploid	Hyperdiploid	Hyperdiploid	Hyperdiploid	Hyperdiploid	Hyperdiploid	Hyperdiploid	Hyperdiploid	Hyperdiploid	Hyperdiploid	Hyperdiploid	Hyperdiploid	TCF3-PBX1	TCF3-PBX1	TCF3-PBX1	TCF3-PBX1	TCF3-PBX1	TCF3-PBX1	TCF3-PBX1	TCF3-PBX1	ETV6-RUNX1	ETV6-RUNX1	ETV6-RUNX1 like	ETV6-RUNX1	ETV6-RUNX1	ETV6-RUNX1	ETV6-RUNX1	ETV6-RUNX1	ETV6-RUNX1	ETV6-RUNX1	ETV6-RUNX1	ETV6-RUNX1	ETV6-RUNX1	ETV6-RUNX1
Gene symbol
ABCG2		7.4187	8.6304	8.301	8.224	7.3237	8.1629	7.6942	8.9419	6.9153	7.3129	7.69	7.7094	6.4611	7.9932	6.2016	7.0747	6.9519	9.0741	7.9704	7.8728	8.6707	7.4846	7.2574	7.3619	7.2789	8.2293	7.7238	8.1017	6.2593	8.6582	8.2654	7.4237	7.7354	7.9646	9.6184	9.3527	9.3079	8.1724	8.6589	9.2379	9.3024	9.1508	8.8035	8.0773	9.5454	8.8957	9.8892	9.225
ABHD10		10.53	10.672	10.104	10.111	9.7869	10.11	10.281	10.357	9.7634	10.022	10.136	10.175	10.164	9.9583	10.151	9.8594	10.306	9.896	10.119	10.287	9.1241	8.9963	8.9522	9.941	8.8981	9.7786	10.248	10.512	10.091	10.343	10.239	9.3718	9.5999	9.1231	11.073	10.946	10.998	10.657	11.174	10.953	11.029	10.874	10.408	11.122	10.502	10.317	10.825	10.556
ABHD3		9.0163	9.1742	10.037	9.6837	8.6272	8.8508	9.4425	8.5913	9.6108	8.3654	9.4007	10.228	8.3399	7.9977	8.9051	9.7933	8.9186	9.1856	9.1999	8.9977	7.4271	9.7589	7.7025	6.7695	9.002	8.8316	9.271	9.2939	9.38	8.6907	8.831	8.4085	9.3942	9.1789	10.172	11.481	9.6775	11.167	11.742	10.128	11.66	9.9287	10.632	11.634	10.212	11.269	10.965	11.288
ARHGEF4		6.10047	6.70077	6.05477	5.1868	4.85257	6.22957	5.6522	6.28937	6.89417	7.2628	6.7357	6.27907	7.7642	7.07593	6.76453	6.188	5.08407	7.45443	7.5352	5.6976	6.2857	6.24573	6.65767	5.5641	6.69827	6.39337	5.60023	5.12823	4.8316	5.82447	6.78167	6.29343	6.3641	6.82383	7.856	8.28233	8.73687	8.2691	8.02403	8.98573	7.34263	8.85143	8.14427	8.11743	9.81237	8.6824	7.43663	7.74633
CBFA2T3		11.095	10.845	10.734	10.102	10.781	10.815	10.892	10.191	11.218	10.48	10.708	10.879	10.513	10.094	10.599	10.603	11.159	10.799	11.321	10.412	9.783	10.527	9.1541	9.2223	9.1215	10.577	10.215	10.267	10.741	10.149	11.001	10.593	9.8175	10.036	12.633	11.854	12.102	11.376	12.313	12.158	12.363	11.878	11.852	11.566	12.29	11.877	12.471	12.228
CLIC5		7.0149	7.57727	6.62347	6.6771	5.76073	5.89117	6.85897	6.92313	5.42753	7.46643	7.43903	7.1749	8.41	8.00877	6.4705	7.5554	6.55827	7.87393	7.72787	6.7926	7.16323	5.79703	6.54783	7.72087	6.42137	6.76227	7.10697	6.6903	5.0305	5.18497	7.67897	4.96527	6.82543	6.87897	9.35157	10.4454	11.1893	10.7152	9.6508	10.6292	9.8438	9.98063	10.4662	10.5333	9.86027	10.984	9.23037	10.9377
DRAM1		9.7175	9.345	9.7827	9.6399	9.5801	9.5954	9.358	10.235	8.5515	10	9.3921	10.201	9.9328	10.073	9.5517	9.3289	10.1	10.151	9.4136	9.644	9.076	9.002	9.6616	10.172	10.214	9.9672	8.5481	8.2817	6.896	8.0634	7.7122	8.284	7.6774	7.9801	10.85	11.566	11.933	11.451	11.615	11.074	11.675	10.767	10.383	11.104	10.628	11.185	11.145	11.497
DSC3		7.4768	7.661	6.4137	6.2592	6.4277	6.8235	5.10005	5.3361	7.73245	7.0766	7.00005	7.5718	7.7732	8.38	7.35655	8.0751	6.73855	7.49595	8.3735	7.1131	8.3125	5.1375	6.6246	7.1023	6.88855	7.5114	7.1089	5.8825	6.37045	6.4449	7.6784	7.32965	5.90335	6.86985	9.7233	10.3279	9.3671	10.491	9.369	9.35255	9.42495	9.57695	9.4711	7.4388	10.453	10.2888	11.055	10.8715
ENPP4		6.80655	6.20465	6.4637	7.41155	5.56675	6.02645	6.462	5.1033	5.57065	6.34475	7.0552	5.49445	6.55755	7.7214	6.736	6.7952	5.5599	8.73105	6.8574	5.3275	5.5425	4.24605	5.95395	6.47335	6.0113	6.68045	7.3109	6.3285	6.01405	6.135	6.19145	7.03095	5.9367	6.4003	8.0507	8.15925	8.0677	8.4884	7.2668	8.7141	8.2599	7.46025	8.4378	8.2955	7.6478	8.1176	8.366	8.30335
EPN2		5.6779	5.6659	4.58945	4.2343	4.97555	4.10715	5.4153	5.6629	6.5503	4.0627	5.38985	4.44535	6.01445	6.5145	5.79025	5.0692	6.1409	6.9118	4.98405	5.31105	5.80255	4.88195	4.5949	4.56635	5.3525	5.7667	5.08915	5.63195	4.23425	3.86345	6.3233	4.8632	5.12115	5.9285	6.05055	6.19465	7.4988	6.3631	6.6333	7.10505	6.01345	7.22195	6.2106	6.28125	7.1082	6.5215	6.1471	6.3112
EPOR		6.95175	7.10557	5.70462	7.96378	6.05687	7.37882	6.75132	6.81038	7.18953	6.77808	7.19177	7.19297	6.68358	8.62278	7.01783	7.01103	6.37423	8.4544	7.48907	6.94727	8.17697	7.79288	6.49722	6.69148	6.26355	6.74885	7.1251	7.12058	5.8281	5.63515	7.01165	5.64527	6.56377	7.07732	8.08775	8.43012	8.34162	8.14663	9.35347	9.22923	7.62637	8.71265	8.43082	8.74913	8.7747	9.24573	8.84358	8.61313
FBN2		5.9759	8.30035	7.18215	5.0921	4.3487	5.89995	5.8141	7.6644	6.2008	5.3241	6.67905	6.59925	7.85085	8.0438	7.3985	6.91295	6.48695	7.9093	6.9969	6.3797	7.3592	4.35925	6.2192	5.9839	5.2072	6.18045	7.1226	7.77165	6.5246	6.43085	7.35025	6.6308	6.0499	7.7415	6.68325	8.0179	8.8991	8.33395	7.96425	8.0612	7.82595	7.8704	8.6409	8.3754	8.91515	8.78335	7.8123	9.4968
FHIT		8.8602	10.132	9.44	9.7591	9.643	9.6687	8.6136	9.8957	9.5699	8.7622	9.0337	9.3138	9.5917	8.8701	9.677	8.5181	8.985	9.1411	10.11	9.8294	8.3724	9.707	9.6431	8.8215	9.016	10.542	8.1824	8.3474	6.8035	7.3425	8.4174	8.591	7.6359	8.7197	10.611	10.94	10.761	10.341	10.594	10.787	10.71	10.971	11.112	11.352	10.42	10.832	11.307	11.164
FYB		6.00083	6.46743	6.4368	6.82943	5.87613	6.071	7.32393	7.83637	8.7396	7.1881	7.96067	7.1267	7.3204	8.10593	6.889	6.82977	8.34147	8.58417	7.86253	6.81203	7.50803	5.7202	5.51353	6.0573	5.51027	9.0851	6.72647	6.88917	6.2615	6.0834	6.63507	6.1347	6.01617	6.13553	6.96293	8.66587	7.99643	8.47677	8.1182	8.43003	7.06357	8.1952	8.43623	8.16373	7.76833	8.15783	7.98497	8.41703
GBA3		7.3282	7.7238	6.55	6.3593	5.8728	6.3237	6.4296	6.5561	7.7462	7.3174	7.7149	7.0629	8.2413	7.8924	8.2026	7.0389	7.1538	7.8022	5.9378	6.4363	7.8189	6.5267	6.4512	6.4611	7.0509	6.2909	6.278	6.1518	5.7576	5.3291	7.1293	7.2384	5.9612	6.3957	8.6784	7.7609	5.7787	8.2914	7.052	8.8157	8.0466	8.3576	8.8452	9.6413	8.9741	9.4623	9.6377	10.098
GPR125		9.5857	9.7751	10.305	8.9727	9.8592	9.9148	9.56	10.596	9.1856	9.3352	9.3316	9.0816	8.625	8.7163	9.8629	8.2951	8.6788	6.5329	10.011	10.18	8.2051	10.584	8.6854	9.425	7.6561	7.7774	9.2789	8.5125	9.8036	9.926	9.6564	7.9075	9.321	8.798	11.131	10.275	9.7199	10.007	10.797	10.6	10.883	9.9764	11.343	10.732	10.138	11.19	10.768	11.142
HAP1		6.1812	6.46895	5.4205	5.06335	4.3383	5.34615	5.9298	5.9266	6.84405	6.1658	7.01065	6.3157	7.2097	7.7025	6.7684	6.3604	6.34855	6.9347	7.3536	6.03475	6.7521	5.3378	5.50205	4.6228	6.2896	7.04145	5.8942	6.3114	4.7088	5.44145	6.86555	5.7114	5.7123	5.22945	9.3963	8.1104	7.93895	7.8739	7.6228	7.31445	8.5311	6.93645	7.7827	8.0043	7.8277	8.03415	8.28215	7.7759
KCNN1		7.9519	8.0323	8.0163	7.0135	5.9212	6.1639	7.4346	7.8851	7.7367	7.2288	7.1729	7.0034	8.2187	8.5966	8.2036	7.8304	8.4986	7.1189	6.7748	7.0747	8.8332	5.7279	7.4204	6.9623	8.4309	7.029	7.5399	8.5161	6.9165	5.8802	6.0896	5.7142	6.5804	8.7008	10.823	10.134	10.237	10.008	10.293	10.38	9.6634	10.227	9.7313	10.147	10.42	10.025	10.413	9.6012
LBA1
LBH		9.3476	10.092	10.018	10.292	9.4204	10.274	10.559	9.9829	9.7267	9.9207	9.7394	9.7505	10.169	10.122	9.791	9.7276	9.4725	9.5609	10.003	9.8211	9.8719	9.7512	9.3818	9.236	8.9952	9.5212	10.223	10.202	10.143	10.319	10.427	10.442	9.1626	8.9087	10.495	11.456	11.137	11.154	10.931	10.719	10.904	10.535	10.752	10.988	10.471	10.828	11.028	11.068
MKL2		8.6823	9.2621	9.1163	9.2694	8.7655	9.0658	9.5012	9.5626	9.0653	9.209	8.4967	9.2247	9.1505	8.5626	9.3314	9.3861	9.1923	9.1611	9.3759	9.197	8.5615	8.9507	8.5691	8.9801	7.8704	8.9144	9.4975	9.3372	9.5842	9.1246	9.7416	8.0224	8.065	8.2389	10.153	9.5592	9.9542	9.6464	9.4009	9.7652	9.941	9.7495	9.7964	9.6877	9.5603	9.382	9.5621	10.094
NARFL		7.5607	8.6731	7.6632	8.9469	7.7622	8.1854	9.2529	9.9867	8.0832	8.867	8.7445	7.9938	8.6275	9.4506	9.3042	6.9069	8.9313	8.83	8.706	9.312	6.2983	6.7905	5.6582	8.4508	4.9588	8.4696	9.0028	8.4026	9.2331	10.319	10.644	10.142	9.2805	9.0452	10.878	10.535	10.287	10.689	10.498	10.684	10.462	10.07	10.972	10.495	10.752	9.9757	10.268	10.589
POU2AF1		11.299	11.99	12.013	11.465	11.128	10.908	11.351	11.533	11.028	11.062	10.178	11.077	10.46	10.105	10.194	10.296	10.041	10.292	10.862	10.913	8.9527	11.671	9.8261	10.404	9.6112	11.507	11.109	11.453	11.239	11.691	11.29	10.594	11.24	11.158	12.902	12.367	12.27	11.919	12.341	12.432	12.818	12.231	12.476	12.439	11.604	12.557	12.726	12.72
PTPRK		7.2882	8.7465	6.7957	6.0067	5.7306	6.3129	6.4838	7.2124	6.2517	6.6496	5.9542	7.0477	8.4321	7.9629	7.5752	8.1169	8.3915	8.3514	7.7853	5.594	7.1033	5.9402	4.6554	5.4854	6.1127	6.1231	7.2546	5.706	10.199	5.5423	6.8753	7.0235	6.3802	7.8636	9.9809	10.691	10.811	10.611	12.2	10.971	11.704	8.5423	11.772	11.68	8.7283	10.98	12.45	11.545
RAG1		8.9516	10.426	10.485	10.005	8.2974	7.5196	9.2391	9.0526	9.2647	10.674	8.6297	9.8348	9.8697	9.1457	9.7771	5.3001	9.1604	9.4794	10.569	10.129	4.8379	7.5902	6.6162	5.6977	4.9681	9.1344	9.6162	9.8157	9.9867	10.234	9.1916	7.2965	10.119	7.9378	12.186	12.548	13.094	12.054	11.61	13.28	12.473	12.349	13.015	12.877	11.431	12.5	13.111	12.871
RASA4		8.6851	8.2177	8.0699	7.9236	8.2177	7.946	7.6858	8.2969	9.2593	9.0962	8.7625	8.7276	7.8138	8.2177	8.7053	8.0318	8.5161	9.0458	8.2331	8.0422	7.8894	9.7814	7.7596	9.3347	8.4463	9.0504	9.0542	8.4898	9.0149	8.5504	8.4229	8.875	8.8278	8.5891	9.5407	10.06	10.242	10.706	11.331	10.67	9.7969	8.9807	10.385	10.349	9.0888	10.934	10.362	9.3298
TCFL5		9.3562	8.5793	9.208	9.2623	9.7715	10.923	11.886	8.0806	9.8932	9.1277	11.313	10.187	8.0949	8.2274	11.503	9.3203	8.8728	5.706	8.2389	9.1901	9.2216	8.5853	6.6264	8.6507	6.1001	8.7469	10.681	11.777	9.4233	11.272	10.645	9.7096	10.293	9.5173	13.07	13.013	12.288	12.903	12.922	12.552	12.966	12.516	12.88	12.363	13.04	12.771	13.109	12.801
TMCC1		7.741	8.22797	7.67317	7.06923	7.75733	7.69	7.7813	7.02507	7.99623	8.13627	8.37013	7.9817	8.1373	7.3711	8.66103	7.5791	7.77103	6.71427	7.9855	7.80183	6.7358	7.49577	6.86933	6.64563	7.1219	7.74057	7.72503	8.0094	7.67497	7.71137	8.71077	7.2597	7.8441	6.4079	8.08627	8.5604	8.23833	8.53617	8.48923	8.56383	8.25753	8.6717	8.7851	9.2274	8.75317	8.82513	8.88243	8.8657
TNS1		7.54134	6.77092	6.29908	7.8469	6.19734	6.24184	6.8261	7.17608	7.19658	6.8112	6.63726	6.59002	7.3113	8.23296	7.08046	6.64468	6.9884	9.32236	7.10972	7.32258	8.68142	6.86112	7.26076	6.21432	6.59032	7.20926	7.19648	7.61336	6.35724	6.37342	6.72204	7.18758	6.83136	7.2402	8.86616	8.7615	8.48002	8.7843	9.40978	8.6723	8.22288	8.91996	7.94916	8.85826	8.91824	8.20412	9.00842	8.9904
TRANK1		9.1228	9.5761	9.7118	9.1682	9.287	9.3809	8.9787	9.4235	9.7137	8.866	9.7877	9.1869	9.0883	8.7679	9.7494	9.1636	9.7738	8.8645	9.1923	10.121	8.7425	8.6264	8.2965	8.0318	8.2508	9.8595	9.8151	9.2002	8.7882	10.109	10.154	9.3512	9.4208	8.5395	10.457	10.485	10.286	10.027	9.7221	10.566	10.416	10.307	10.516	10.564	10.361	10.167	10.213	10.324
TSPYL5		6.4363	7.594	6.8329	6.5407	6.843	8.1277	6.1878	7.8617	7.3689	7.4371	9.0073	4.9819	9.2527	8.7787	8.499	6.9117	5.0356	9.3423	8.4782	6.1579	8.0329	6.4363	5.3681	10.627	7.9904	7.5322	7.5531	8.1293	9.3208	10.84	8.5645	9.7586	6.1739	7.6753	11.978	11.104	11.262	11.035	10.262	10.59	11.1	10.824	10.787	8.1043	10.363	10.199	10.556	12.044
TUSC3		7.0634	7.47697	7.2203	6.08923	5.4544	6.03787	5.7827	7.45547	7.17467	7.00953	7.44223	6.18967	8.10327	8.13573	7.76783	6.9852	7.07507	8.3716	6.43143	6.02957	7.2203	5.43287	6.32323	6.56083	6.57123	6.9696	6.25463	5.96463	5.2588	4.5405	7.08243	5.03367	6.31403	6.98907	9.36473	8.3854	9.38727	9.117	6.87637	9.01737	8.57893	9.16943	8.17227	8.76267	8.6088	8.97617	9.13577	9.2114
WBP1L		10.15	10.246	10.717	10.24	10.29	10.146	10.62	9.5554	10.208	9.9046	9.7245	10.327	8.7941	7.9898	9.5357	10.392	9.9969	10.066	9.7819	9.775	9.8637	10.488	9.3828	9.9485	7.2441	10.064	9.9787	9.702	9.487	9.7041	9.4328	8.2588	8.7682	8.6802	11.384	11.423	11.589	11.624	11.642	11.378	11.252	11.178	11.628	12.284	11.287	11.809	11.45	11.606
[truncated: 106 more columns]

## Sheet: DS2
	geo_accession	GSM705467	GSM705468	GSM705469	GSM705470	GSM705471	GSM705472	GSM705473	GSM705475	GSM705476	GSM705482	GSM705483	GSM705484	GSM705485	GSM705486	GSM705487	GSM705488	GSM705498	GSM705499	GSM705500	GSM705501	GSM705502	GSM705503	GSM705504	GSM705505	GSM705506	GSM705507	GSM705508	GSM705510	GSM705511	GSM705512	GSM705513	GSM705514	GSM705515	GSM705516	GSM705517	GSM705518	GSM705519	GSM705520	GSM705536	GSM705537	GSM705538	GSM705539	GSM705540	GSM705541	GSM705542	GSM705543	GSM705544	GSM705545
	Genetic alterations CRLF2 new classify	BCR-ABL1	BCR-ABL1	BCR-ABL1	BCR-ABL1	BCR-ABL1	BCR-ABL1	BCR-ABL1	BCR-ABL1	BCR-ABL1	BCR-ABL1	BCR-ABL1	BCR-ABL1	BCR-ABL1	BCR-ABL1	BCR-ABL1	BCR-ABL1	TCF3-PBX1	TCF3-PBX1	TCF3-PBX1	TCF3-PBX1	TCF3-PBX1	TCF3-PBX1	TCF3-PBX1	TCF3-PBX1	TCF3-PBX1	TCF3-PBX1	TCF3-PBX1	TCF3-PBX1	TCF3-PBX1	TCF3-PBX1	TCF3-PBX1	TCF3-PBX1	TCF3-PBX1	TCF3-PBX1	TCF3-PBX1	TCF3-PBX1	TCF3-PBX1	TCF3-PBX1	Hyper	Hyper	Hyper	Hyper	Hyper	Hyper	Hyper	Hyper	Hyper	Hyper
	title	SJPHALL024	SJPHALL004	SJPHALL005	SJPHALL010	SJPHALL006	SJPHALL007	SJPHALL008	SJPHALL011	SJHYPO121	SJPHALL017	SJPHALL019	SJPHALL020	SJPHALL001	SJPHALL002	SJPHALL003	SJPHALL021	SJE2A042	SJE2A043	SJE2A037	SJE2A038	SJE2A001	SJE2A002	SJE2A003	SJE2A004	SJE2A005	SJE2A006	SJE2A007	SJE2A010	SJE2A011	SJE2A012	SJE2A013	SJE2A014	SJE2A015	SJE2A016	SJE2A017	SJE2A019	SJE2A020	SJE2A021	SJHYPER157	SJHYPER159	SJHYPER160	SJHYPER161	SJHYPER154	SJHYPER155	SJHYPER156	SJHYPER158	SJHYPER162	SJHYPER163
	Subtype	BCR-ABL1	BCR-ABL1	BCR-ABL1	BCR-ABL1	BCR-ABL1	BCR-ABL1	BCR-ABL1	BCR-ABL1	BCR-ABL1	BCR-ABL1	BCR-ABL1	BCR-ABL1	BCR-ABL1	BCR-ABL1	BCR-ABL1	BCR-ABL1	TCF3-PBX1	TCF3-PBX1	TCF3-PBX1	TCF3-PBX1	TCF3-PBX1	TCF3-PBX1	TCF3-PBX1	TCF3-PBX1	TCF3-PBX1	TCF3-PBX1	TCF3-PBX1	TCF3-PBX1	TCF3-PBX1	TCF3-PBX1	TCF3-PBX1	TCF3-PBX1	TCF3-PBX1	TCF3-PBX1	TCF3-PBX1	TCF3-PBX1	TCF3-PBX1	TCF3-PBX1	Hyper	Hyper	Hyper	Hyper	Hyper	Hyper	Hyper	Hyper	Hyper	Hyper
	Subtype (ER-like defined by RAG1-signature)	BCR-ABL1	BCR-ABL1	BCR-ABL1	BCR-ABL1	BCR-ABL1	BCR-ABL1	BCR-ABL1	BCR-ABL1	BCR-ABL1	BCR-ABL1	BCR-ABL1	BCR-ABL1	BCR-ABL1	BCR-ABL1	BCR-ABL1	BCR-ABL1	TCF3-PBX1	TCF3-PBX1	TCF3-PBX1	TCF3-PBX1	TCF3-PBX1	TCF3-PBX1	TCF3-PBX1	TCF3-PBX1	TCF3-PBX1	TCF3-PBX1	TCF3-PBX1	TCF3-PBX1	TCF3-PBX1	TCF3-PBX1	TCF3-PBX1	TCF3-PBX1	TCF3-PBX1	TCF3-PBX1	TCF3-PBX1	TCF3-PBX1	TCF3-PBX1	TCF3-PBX1	Hyper	Hyper	Hyper	Hyper	Hyper	Hyper	Hyper	Hyper	Hyper	Hyper
ABCG2		8.2612	8.0101	7.4338	7.9495	8.6231	8.4541	8.582	7.3255	7.3949	8.1143	8.8875	9.1179	7.8125	8.1313	6.5577	7.3416	8.2264	7.6893	6.6668	8.107	7.843	8.1049	7.7245	7.6242	7.7814	8.5006	8.1117	8.783	8.9449	8.5917	8.5573	8.5106	8.7364	9.26	7.926	8.0912	7.7428	9.9349	7.9063	8.2031	7.6221	8.5082	7.6373	7.6424	7.5314	7.9129	6.5653	7.8954
ABHD10		10.383	10.802	10.275	10.13	10.075	10.055	10.476	10.301	8.958	10.366	10.285	10.193	9.762	10.075	9.8215	9.9536	9.4711	10.56	10.162	10.507	10.432	10.03	10.249	10.074	10.259	9.9195	10.324	10.396	10.779	9.9866	10.461	10.611	10.324	10.351	10.542	10.523	10.436	9.9994	10.638	10.347	9.6678	10.499	10.62	10.498	10.02	10.596	10.354	10.459
ABHD3		8.8414	9.4539	9.3111	8.6489	9.7802	7.8316	8.9536	7.9784	8.1293	10.132	8.7682	10.571	10.643	7.6618	7.882	8.3711	9.0819	7.6963	8.7008	8.2992	7.8405	8.7122	9.2715	9.611	8.0656	8.7556	9.1028	8.8738	8.1749	9.1594	8.2451	9.3755	9.324	7.2279	8.7435	9.0118	9.0479	8.1729	7.7245	7.9966	9.7252	8.7101	8.6062	8.3966	8.5446	8.5473	7.893	10.067
ARHGEF4		6.4115	5.75167	6.7377	6.78373	5.88767	6.54993	7.2295	5.56553	5.83803	5.57043	6.7067	6.66683	5.2223	6.65853	6.82013	6.77163	6.70223	5.03377	4.30473	6.02607	4.80827	6.3717	5.5988	5.6853	6.61927	7.2212	5.49153	6.91017	7.07193	5.75597	6.8748	6.84457	6.05047	6.842	6.8515	7.11243	6.53213	6.1671	5.92903	6.47103	6.009	5.78077	6.51533	5.72553	5.65507	6.08787	5.91287	6.28103
CBFA2T3		10.318	10.255	10.47	10.887	10.935	10.923	10.638	10.485	9.4153	10.443	11.417	10.979	9.7428	10.958	9.287	10.296	9.5681	10.21	9.7895	9.9931	10.488	10.087	10.216	10.169	10.038	10.133	10.232	10.661	9.909	9.9863	9.9114	10.729	10.364	9.2747	10.339	10.108	10.319	8.9	10.822	10.768	10.669	11.114	10.095	10.809	9.9928	10.504	10.452	10.005
CLIC5		6.4569	6.57557	6.0152	7.32933	6.24293	6.50323	5.04677	5.3612	7.08897	7.34663	6.5226	5.84307	5.21883	7.5529	7.52573	5.63453	6.4916	7.81237	7.3815	7.89443	7.58377	7.0289	7.1075	6.94747	7.0735	7.181	6.98003	6.50317	7.67177	6.65883	6.86147	7.13083	5.65557	5.9072	7.0348	7.57313	6.7423	6.7665	5.91393	7.0137	6.87597	6.96017	7.5287	7.2883	6.56157	4.75683	7.04603	7.6609
DRAM1		8.825	10.079	10.439	9.5004	8.8673	8.9126	9.6355	9.2204	9.5312	9.241	9.3088	9.6511	8.953	8.7522	9.0123	9.8807	8.6593	8.6903	8.3846	9.6805	9.0768	8.2574	8.5484	8.1272	8.4467	8.3061	7.4975	8.5649	9.0373	8.6213	9.1754	6.1148	8.5767	9.9907	8.4085	9.6361	7.9921	9.0329	9.943	9.1764	9.5513	9.5921	9.7376	9.3525	10.592	9.9338	9.3365	9.8232
DSC3		6.45045	6.15145	6.42525	6.96205	5.68455	7.11225	6.6104	6.61075	5.8701	5.69805	7.28005	6.99905	6.61975	7.63635	6.3372	6.1083	7.5619	5.2917	8.07505	7.18715	8.23865	7.8533	7.1089	6.55575	7.8012	6.77505	6.2749	6.3906	6.80835	5.79695	6.6918	5.8147	6.13545	7.8437	7.37665	8.30435	6.168	8.09445	7.49075	7.0992	7.062	5.4185	6.7218	6.63445	6.96895	7.51505	7.2949	7.0223
ENPP4		5.10915	5.3054	7.52195	5.0467	7.7309	6.6155	7.93145	6.31925	5.3748	5.25665	7.2757	6.6268	7.59525	6.7831	7.04905	5.0903	6.10045	4.9515	7.2343	7.67755	6.19475	3.7831	7.31115	2.95175	6.7204	6.73715	6.45755	5.065	7.1637	4.91105	4.2887	3.1008	5.17295	5.56245	5.10205	6.69355	5.64735	7.11465	5.4478	6.05315	5.66715	5.59905	6.4915	3.78965	3.56875	6.44895	6.79175	6.0966
EPN2		6.2393	5.9459	5.4564	4.99265	5.34085	6.3675	5.23135	5.52195	3.56555	5.4803	4.99185	4.4485	4.5476	6.0612	5.14055	4.6463	5.57645	5.3386	6.0571	6.0791	6.10695	5.75885	5.08915	3.57225	5.86185	5.90405	5.21115	5.7715	6.0167	5.5171	5.83655	5.888	5.64525	5.6864	5.67435	6.09125	5.80185	6.7181	5.83415	5.33455	5.2054	5.9896	5.00635	5.68785	5.6891	5.0884	5.11225	5.45055
EPOR		6.51035	8.15068	7.00057	6.7799	7.29057	7.01827	7.60227	5.46787	6.34292	6.11962	6.25973	7.076	6.52982	6.2875	6.62543	6.94005	6.25278	5.81332	7.10768	7.11125	7.21287	6.77368	7.12542	7.22227	7.81103	7.68957	6.79887	6.24058	6.39478	6.52505	7.42045	6.4825	6.95055	7.3632	7.20498	7.02778	6.86648	8.68685	6.46328	6.25567	5.70502	7.01382	7.35707	6.04382	5.82953	6.76403	5.86167	6.53425
FBN2		7.1565	6.32245	6.64265	6.74645	6.51765	5.7714	7.11465	5.7923	4.5759	5.9897	6.4136	7.2431	5.04595	7.5618	5.7742	5.3825	5.82265	6.30965	7.6766	7.9978	6.8633	5.3119	7.1226	7.01915	7.79525	6.73895	7.77805	6.51915	7.6979	6.2306	7.71575	7.8427	6.76715	8.4517	6.12115	8.3695	7.59325	7.61355	5.987	6.84425	5.82865	5.3356	6.9779	6.2291	5.60305	6.02725	6.3652	6.7355
FHIT		10.626	9.5507	10.004	9.5032	11.174	8.8704	9.9425	9.9932	8.0526	10.789	8.7452	9.271	10.452	10.518	9.5349	9.6692	8.3115	7.7238	7.4396	8.929	9.0591	7.6639	8.1829	7.6518	7.8845	8.8326	10	7.0725	8.2569	8.6826	5.7004	7.6242	8.2854	7.8924	8.5173	8.7032	7.719	8.0378	8.4064	9.8043	9.1754	10.337	9.633	9.9046	9.6264	8.9838	9.9181	10.343
FYB		7.40993	6.53337	5.54997	6.77147	5.84707	7.40177	6.4294	5.7629	5.3467	6.4956	7.1169	6.6557	6.6944	7.89933	5.1979	7.67837	6.2039	6.5323	6.2499	6.56677	7.0734	6.46123	6.72667	6.67707	5.43883	7.16507	5.47267	5.9531	7.16067	6.1069	6.36073	6.1771	6.35007	6.1972	5.85013	6.40883	6.91803	8.12473	6.5491	6.25427	6.27863	6.91927	6.31387	6.63277	5.714	5.7539	6.3097	7.30527
GBA3		6.8215	7.3628	7.2696	7.0079	4.6439	4.6264	6.1898	7.321	6.3038	6.1839	6.78	6.6767	7.7067	6	7.1436	6.1799	5.8329	7.5243	6.3889	6.8304	8.4254	7.2687	6.278	6.6132	6.6653	7.2075	6.9796	7.301	7.2798	4.3291	7.6893	7.1447	6.3074	7.4798	6.1779	8.121	5.0618	8.1355	6.9307	6.8704	6.9212	7.4043	6.6809	6.7522	6.2928	5.6206	7.3038	7.7807
GPR125		9.6031	8.5322	8.8784	8.6402	9.7705	8.2987	9.8842	9.2189	9.3461	9.5504	8.3545	7.12	10.768	10.697	9.3106	8.2564	9.0829	8.8234	9.8966	9.1528	9.1849	9.4068	9.2794	9.8211	10.101	9.6184	9.9868	8.9278	9.1283	9.0104	9.8458	9.0725	9.2916	9.1891	9.6279	8.78	10.09	9.5552	9.2764	9.563	9.0725	9.1779	9.2791	9.3865	9.195	9.3604	9.5054	10.005
HAP1		6.4099	6.2242	5.87155	5.56075	4.59095	5.81285	6.38095	6.63285	5.79155	6.0328	5.9828	6.4378	6.24095	6.6188	5.7921	5.5918	6.27365	6.74505	5.8078	7.0377	6.43585	6.6632	5.8942	5.41275	6.67645	6.36505	6.2558	5.83265	6.5121	5.7914	6.32845	5.88165	6.8755	7.10785	5.92935	6.9782	5.01425	5.96345	5.55795	5.0597	5.6221	6.3601	5.9193	5.8667	5.7791	6.54595	5.50945	6.31885
KCNN1		6.9117	6.6625	8.0779	8.0488	7.5895	6.8291	8.2517	7.6489	8.097	7.2593	7.5345	8.2099	6.3802	5.6029	7.949	7.7455	8.4586	8.0449	5.466	6.0157	5.3255	8.2021	7.5407	6.7197	7.9003	8.3416	7.3505	8.2398	5.9093	8.1132	7.8728	7.0011	8.2432	6.1355	8.1962	8.6865	7.47	8.1649	7.7515	7.9189	7.5062	7.3237	6.6907	8.0466	8.0634	6.4676	8.391	7.0757
LBH		10.17	9.8694	9.7494	9.416	9.7566	9.4288	10.648	10.44	7.4886	9.7062	9.6383	9.1772	9.7313	9.9807	9.969	8.4545	10.379	10.63	9.8577	10.648	10.514	10.283	10.223	10.062	10.309	10.35	10.374	10.276	10.481	10.749	10.057	11.08	10.761	10.236	10.517	10.674	10.369	11.087	10.042	10.811	10.121	10.717	9.9934	9.537	10.646	10.126	10.27	10.342
MKL2		9.0101	8.8405	9.1754	9.1652	9.8741	8.4212	8.9884	9.1083	9.5859	9.5442	8.7619	8.6675	8.866	8.7964	9.2886	8.5298	9.3387	9.4731	9.0588	9.7286	9.4637	9.4814	9.4979	9.2199	9.1505	9.1657	9.3115	8.9245	8.3828	9.0792	8.9661	9.5366	8.9773	8.9527	9.6653	9.339	9.6964	8.6428	9.0129	9.2014	9.326	9.7315	8.981	9.0504	9.3334	9.2223	9.5038	9.3264
NARFL		9.3558	10.044	9.5941	9.0017	10.174	8.0864	9.2446	8.9419	7.4051	9.3074	7.5094	8.8517	7.2658	9.4694	9.4051	8.7231	9.5878	8.7529	7.6977	8.8179	10.199	9.6132	9.0034	9.9226	9.3945	6.1918	10.333	9.3893	9.5771	8.8012	9.3008	9.8634	9.8813	9.1187	10.317	8.088	9.1301	8.5973	9.0268	8.6604	6.1898	8.5527	8.0312	7.1231	9.5767	7.2873	6.9669	9.4996
POU2AF1		12.903	12.054	11.312	11.229	12.829	10.185	11.708	11.811	9.8849	11.758	8.3088	12.067	12.41	12.609	12.214	10.403	11.617	11.337	11.585	10.906	10.154	10.966	11.11	10.219	11.564	11.377	11.107	11.532	11.64	11.828	11.887	11.284	11.178	11.53	11.314	11.187	11.419	10.438	10.75	11.51	10.396	11.701	9.882	11.647	11.323	11.634	11.362	11.717
PTPRK		7.6395	8.7238	8.5384	6.5835	7.3733	7.6802	9.4413	4.0531	7.3828	7.7675	7.9972	7.9396	6.8455	8.0672	5.3854	2.7442	7.5645	7.9039	8.4963	9.0912	7.8202	7.3452	7.2555	6.8022	6.382	6.7415	4.6611	4.7866	8.489	6.8304	7.5118	6.7682	6.1064	5.9331	7.9396	9.2218	6.9704	5.1457	7.4676	5.2327	6.7266	8.684	8.3124	5.3363	5.991	8.8915	7.8195	5.5699
RAG1		11.998	11.222	10.638	9.6123	12.09	8.3323	11.101	11.145	8.1982	10.662	7.7944	10.524	9.9526	10.492	9.8738	9.4198	9.9306	8.8316	9.953	8.6579	9.3569	9.0392	9.6167	8.9655	7.2873	9.1898	10.419	8.43	8.719	9.2726	7.9704	8.5204	9.8433	9.3302	9.532	8.2812	8.7996	5.9588	8.7748	8.8458	9.6721	10.706	8.5569	9.5857	9.8349	8.5736	8.7741	10.399
RAG2		8.3403	8.1977	9.482	7.0896	9.7098	6.479	7.5306	5.9021	6.6206	7.9057	7.0045	9.1467	8.1977	6.5314	7.8869	6.098	9.5757	9.8427	9.4848	8.8508	10.191	9.7745	9.2981	9.6571	7.8208	9.3269	9.5621	8.7702	9.2569	9.5452	9.9118	9.5361	9.3628	8.3496	8.8842	9.0251	8.3264	6.5283	6.2327	6.5683	6.8112	5.6696	7.1518	3.8176	7.0757	5.1659	4.9165	6.8074
RASA4		8.0693	9.1223	8.5188	9.9205	9.1744	8.2031	7.7204	9.1403	7.4153	9.4537	8.5228	7.8323	8.5298	8.457	7.7177	8.5699	8.435	8.6442	8.8323	8.5488	7.9248	8.1553	9.0547	9.5121	9.3461	8.8688	8.5638	8.6154	7.9858	8.1729	8.1001	7.1375	8.2687	7.7163	8.425	8.3927	8.3124	8.4313	8.6721	7.1609	8.4533	7.3637	9.1143	8.2051	8.5853	8.7672	7.6724	8.0526
TCFL5		11.09	8.6671	8.1111	8.0395	8.6543	9.0872	10.36	11.388	7.3785	10.478	8.8424	9.4157	9.7917	9.0856	9.0279	8.7944	10.133	8.7056	11.136	10.587	10.002	9.7908	10.682	10.836	8.4157	9.4363	10.462	8.9861	9.5865	8.9992	9.3302	9.9893	10.102	10.119	10.056	9.1176	10.505	8.1262	10.495	9.3516	10.316	8.5786	11.902	9.7184	2.433	9.5286	11.056	12.608
TMCC1		8.45107	8.2553	7.5545	8.07163	8.03563	8.2449	7.98293	7.51667	7.81293	7.2269	8.03013	8.25273	8.1067	7.77353	7.66673	7.90707	7.2903	8.26987	8.33383	8.25973	6.51513	7.94333	7.72607	7.76037	8.1403	7.81063	7.8339	7.47743	8.3725	8.1503	6.88987	8.0064	7.32317	7.6998	7.85123	8.52817	7.24257	7.491	7.78433	6.6818	7.77173	7.84253	6.5573	7.7192	7.22663	7.9946	7.99317	7.84733
TNS1		6.3184	8.00402	7.52974	6.79264	7.42024	6.93778	7.39676	7.19892	6.42698	7.16824	6.02734	6.45742	7.08846	7.4965	5.18774	7.5226	6.71594	6.45798	6.93078	6.79058	6.29882	7.05954	7.1971	7.16874	7.89776	7.63054	7.42448	6.86664	6.91198	7.0596	7.17534	7.27728	7.15496	6.88298	5.83576	6.66094	6.73546	11.4607	6.64936	6.75276	6.09614	6.5955	7.27054	6.94736	8.17576	6.29968	6.02314	6.71628
TRANK1		10.487	10.206	10.008	10.309	10.112	9.9826	10.11	9.6825	8.867	9.9575	9.326	9.8427	9.4436	9.9145	10.22	9.6961	9.9293	10.013	9.8456	9.9223	9.886	10.136	9.8155	9.4582	10.122	10.137	10.316	9.6555	10.33	9.79	9.9229	9.5392	9.9148	9.5844	9.8569	10.068	10.166	9.2036	9.7311	9.4625	9.7917	9.7098	9.6437	9.6406	9.7018	9.3783	9.2999	9.8146
TSPYL5		8.9201	8.3633	7.247	7.246	10.859	7.1928	6.4111	9.5052	8.0612	5.7892	7.2153	5.225	6.7774	8	5.7142	7.0585	11.04	8.7101	10.168	8.1153	9.5241	7.8221	7.5531	7.3776	8.2432	7.2536	9.2766	6.0575	5.8227	8.8811	6.8887	7.6984	6.9378	7.8753	8.1908	4.2928	9.3383	8.3215	6.7853	6.8417	6.9033	6.1085	6.7032	7.6788	6.3837	9.9142	8.5082	3.7866
TUSC3		6.36653	5.68413	6.94473	6.3057	6.47413	5.97697	6.24463	4.87117	5.06753	5.95427	5.6234	6.3839	4.7446	5.91667	6.04813	5.9627	6.07407	5.35223	7.16933	8.11433	6.0486	5.82923	6.25463	5.6549	5.77213	6.03633	6.74363	6.18083	6.1166	5.54723	6.5544	5.6556	6.07683	6.1193	6.43953	8.371	6.65777	6.20473	7.0197	5.8269	5.12343	7.8709	6.80523	6.30737	6.07463	6.08287	6.17457	7.19577
WBP1L		10.335	9.9684	9.6505	9.7399	10.545	10.009	9.8419	9.9257	9.4713	9.7199	10.238	10.1	9.903	9.8974	9.8688	9.9353	9.8043	10.249	10.083	9.9012	9.5183	9.7542	9.9791	9.6919	9.4808	9.506	9.8115	9.9022	9.944	9.9953	10.199	9.7359	9.6361	10.516	9.4804	10.239	9.6564	9.9567	9.8774	10.63	10.345	10.232	10.124	10.534	10.246	10.854	10.249	10.31
[variables end]
[truncated: 191 more columns]

## Sheet: DS3
	geo_accession	GSM1143782	GSM1143783	GSM1143784	GSM1143785	GSM1143786	GSM1143787	GSM1143788	GSM1143789	GSM1143790	GSM1143791	GSM1143792	GSM1143793	GSM1143794	GSM1143795	GSM1143796	GSM1143797	GSM1143798	GSM1143799	GSM1143800	GSM1143801	GSM1143802	GSM1143803	GSM1143804	GSM1143805	GSM1143806	GSM1143807	GSM1143808	GSM1143809	GSM1143810	GSM1143811	GSM1143812	GSM1143813	GSM1143814	GSM1143815	GSM1143816	GSM1143817	GSM1143818	GSM1143819	GSM1143820	GSM1143821	GSM1143822	GSM1143823	GSM1143824	GSM1143825	GSM1143826	GSM1143827	GSM1143828	GSM1143829
	Genetic alteration	Other	Hyperdiploidy	MLL	ETV6-RUNX1	Other	BCR-ABL1	T-ALL	ETV6-RUNX1	Other	T-ALL	MLL	TCF3-PBX1	BCR-ABL1	T-ALL	Other	T-ALL	Other	T-ALL	Hyperdiploidy	T-ALL	ETV6-RUNX1	Other	T-ALL	MLL	ETV6-RUNX1	ETV6-RUNX1	T-ALL	T-ALL	ETV6-RUNX1	Other	Other	Hyperdiploidy	ETV6-RUNX1	Other	Other	Hyperdiploidy	TCF3-PBX1	BCR-ABL1	T-ALL	Other	T-ALL	ETV6-RUNX1	T-ALL	Hyperdiploidy	T-ALL	T-ALL	Other	Other
	P#ID	ALL_775	ALL_162	ALL_191	ALL_188	ALL_194	ALL_168	ALL_165	ALL_198	ALL_175	ALL_169	ALL_180	ALL_195	ALL_187	ALL_233	ALL_776	ALL_212	ALL_234	ALL_285	ALL_283	ALL_266	ALL_250	ALL_244	ALL_253	ALL_280	ALL_269	ALL_258	ALL_331	ALL_311	ALL_294	ALL_293	ALL_292	ALL_323	ALL_309	ALL_357	ALL_325	ALL_359	ALL_426	ALL_369	ALL_374	ALL_379	ALL_428	ALL_450	ALL_375	ALL_382	ALL_414	ALL_385	ALL_415	ALL_399
	Subtype	B-other	Hyperdiploidy	MLL	ETV6-RUNX1	B-other	BCR-ABL1	T-ALL	ETV6-RUNX1	dic(9;20)	T-ALL	MLL	TCF3-PBX1	BCR-ABL1	T-ALL	T-ALL	T-ALL	B-other	T-ALL	Hyperdiploidy	T-ALL	ETV6-RUNX1	B-other	T-ALL	MLL	ETV6-RUNX1	ETV6-RUNX1	T-ALL	T-ALL	ETV6-RUNX1	dic(9;20)	B-other	Hyperdiploidy	ETV6-RUNX1	dic(9;20)	B-other	Hyperdiploidy	TCF3-PBX1	BCR-ABL1	T-ALL	dic(9;20)	T-ALL	ETV6-RUNX1	T-ALL	Hyperdiploidy	T-ALL	T-ALL	B-other	B-other
	Subtype (ER-like defined by RAG1-signature)	B-other	Hyperdiploidy	MLL	ETV6-RUNX1	Ph-like	BCR-ABL1	T-ALL	ETV6-RUNX1	PAX5 dic(9;20)	T-ALL	MLL	TCF3-PBX1	BCR-ABL1	T-ALL	T-ALL	T-ALL	B-other	T-ALL	Hyperdiploidy	T-ALL	ETV6-RUNX1	B-other	T-ALL	MLL	ETV6-RUNX1	ETV6-RUNX1	T-ALL	T-ALL	ETV6-RUNX1	PAX5 dic(9;20)	B-other	Hyperdiploidy	ETV6-RUNX1	PAX5 dic(9;20)	B-other	Hyperdiploidy	TCF3-PBX1	BCR-ABL1	T-ALL	PAX5 dic(9;20)	T-ALL	ETV6-RUNX1	T-ALL	Hyperdiploidy	T-ALL	T-ALL	DUX4	B-other
ABCG2		8.3601	4.3284	4.1221	7.5544	4.6787	4.318	4.7621	4.4891	4.4631	3.9072	3.9937	4.4771	4.5767	3.6862	4.8803	5.249	4.6472	4.1269	3.5143	4.208	6.0188	3.7724	3.9321	4.2246	5.0352	7.8762	4.3868	4.8468	5.5936	4.211	4.2331	4.5055	7.4801	5.3637	5.2522	4.6406	5.1068	3.9787	4.4718	4.1737	4.8011	6.1098	4.688	3.817	4.4636	4.0569	6.4151	4.877
ABHD10		6.64965	6.687	6.4559	7.95145	6.14035	6.83365	7.326	8.0796	7.4556	7.36475	7.34955	6.4606	5.9838	8.3194	7.4011	7.72755	6.41255	7.9738	5.3327	7.6064	7.43085	7.75475	7.45835	6.45415	8.1283	7.6604	7.2413	7.9087	6.84965	6.27675	7.9278	6.67525	8.18335	6.90125	6.7915	7.88435	6.53495	6.05145	8.22845	7.4759	8.0741	6.84965	8.58845	6.6989	8.37315	7.70345	7.50085	6.79055
ABHD3		8.7421	7.0136	7.3557	10.57	6.0423	6.8162	8.8542	7.7711	8.8213	7.2733	8.1478	7.2323	6.4182	7.1828	8.6976	9.1817	7.6726	8.0594	6.8548	7.582	10.381	7.8523	8.5084	7.6793	7.8406	9.981	8.0346	6.8245	9.0903	6.556	8.0639	8.1689	10.947	8.0732	7.5418	8.0535	6.7689	7.0982	7.6164	8.295	8.0602	9.3336	7.787	5.7596	7.9312	9.1988	7.568	7.6922
ARHGEF4		4.25117	4.4687	4.67753	6.32523	4.39337	4.61947	4.1771	5.8037	4.2208	4.43167	4.04023	4.59783	4.43207	4.79833	4.08013	4.56003	4.3942	4.33023	4.40947	4.25967	6.21257	4.03953	4.3808	4.47127	6.00347	5.2571	4.29173	4.54913	5.99157	4.6739	4.30937	4.28373	5.87177	4.3587	5.6049	4.34663	5.09547	4.61383	4.43873	4.4265	4.18443	5.92423	4.31433	4.3961	4.3791	4.3658	4.43217	5.15827
CBFA2T3		8.0107	6.236	6.9737	9.4353	8.3368	7.9224	7.1294	7.5068	7.7065	7.7968	8.4493	8.2322	6.6048	7.1815	8.3101	8.2382	7.0029	8.1099	7.3621	9.3388	10.096	8.1539	8.3347	7.187	9.203	9.6566	9.1259	5.6118	10.349	7.2892	8.2742	8.0652	9.5504	7.8623	6.903	8.5596	5.7794	6.2796	8.4595	6.8851	8.9673	10.238	7.9341	7.3679	8.7202	8.6328	8.8367	9.0643
CLIC5		3.91678	4.22318	3.86148	7.33692	3.9014	3.8555	3.88566	4.97226	3.93124	4.05594	3.81862	4.02758	3.71842	4.042	3.67836	3.89006	3.78014	3.9171	3.7975	3.907	7.31358	3.98362	3.88202	3.97562	6.45224	5.5665	4.165	4.19492	6.36458	4.08454	3.83194	4.18898	6.3068	3.87126	4.08302	3.91602	3.82664	4.0531	3.97006	4.12086	3.85744	6.8922	4.03454	3.96012	3.68212	3.79408	3.8603	4.57588
DRAM1		4.28915	4.4229	4.5464	5.797	4.08145	5.6556	3.41385	4.9594	4.34235	3.50645	5.2675	3.9832	5.09375	3.2757	4.1203	3.32405	4.01125	3.57985	5.12095	3.80235	5.79785	3.77965	3.61625	4.66855	5.7738	5.77975	3.6093	3.39815	4.7802	4.29215	4.2456	4.3228	6.1427	4.5842	4.79125	4.97295	3.7906	5.07665	3.89295	4.23	3.65345	5.39535	3.40945	4.4353	3.53485	3.27325	4.7729	4.42185
DSC3		3.1538	3.11875	3.07695	7.8288	3.2869	3.198	3.02215	5.3614	2.9718	2.99855	3.23275	3.0436	3.0113	3.0404	2.95935	3.09345	2.874	3.14615	3.0751	3.113	8.29605	3.1224	3.05625	3.11335	7.0675	8.0875	3.20065	3.26445	7.57885	3.14515	3.2506	2.9557	7.93315	3.01975	3.2264	3.06545	3.04295	3.0506	3.05205	3.087	2.97405	6.59235	3.11825	3.0523	3.11595	2.8594	3.19365	3.1338
ENPP4		3.5967	3.14615	3.27655	6.8619	4.0755	3.1442	4.48955	6.61175	2.98425	5.4348	4.34945	3.20495	4.97835	5.5077	6.14265	5.2935	3.01075	7.44835	2.99625	5.50225	4.8999	3.8881	4.95775	3.54685	7.3066	6.331	3.8711	5.7377	5.13795	3.7449	3.2602	3.1474	7.62215	3.09435	3.42775	3.3538	4.3525	3.22625	6.68945	3.3402	6.69155	6.9399	6.22685	3.20625	6.51675	5.49835	3.20685	3.4062
EPN2		4.66875	4.98325	5.03715	6.09285	5.37665	4.70665	5.0454	5.37935	4.8406	5.0051	4.9276	5.0346	5.06465	5.2246	4.7691	4.7702	4.7237	5.25925	5.3167	4.87525	5.4161	5.02015	4.7751	5.2668	6.10985	5.5144	4.85055	5.56035	5.62145	5.27975	5.003	4.8142	6.01815	4.86265	5.12685	4.6866	5.0363	4.95645	4.9744	4.85845	5.00095	5.78665	4.94065	5.1341	5.108	4.66	5.1886	4.95885
EPOR		4.74202	5.08327	4.63992	6.47238	4.62848	4.92168	4.74535	5.20463	4.83468	4.89563	4.63445	5.0653	5.07897	5.1093	4.73287	4.70333	4.57182	4.77283	4.57293	5.09695	5.66855	4.7431	4.9075	4.71993	5.75857	5.62198	5.2792	5.25412	5.97653	4.86592	4.89745	4.97368	6.03872	4.71957	5.06635	4.91507	4.88078	5.05528	4.79612	4.86553	5.12923	5.42323	4.91793	4.75478	4.93085	5.61943	4.66565	5.02298
FBN2		2.82913	3.17367	3.0741	4.85587	3.23107	2.92657	3.3299	4.3846	3.00923	2.96813	2.9374	2.89837	3.002	3.00513	2.82513	2.98253	3.97437	3.19333	2.95623	4.1902	4.54757	3.1264	3.13207	3.25753	4.11587	4.38517	3.35833	3.35623	3.2902	3.65617	4.61193	3.1067	4.60557	3.16427	3.54477	3.0759	3.06047	3.62903	3.5923	4.4048	2.9528	5.151	3.2216	3.1278	3.06423	2.81807	3.0906	3.1285
FHIT		9.1287	6.8149	4.286	9.853	8.3546	7.166	5.037	8.2103	8.2368	5.9961	3.518	6.4254	8.9592	8.1829	8.8949	7.7522	6.7635	5.1947	6.2157	7.5141	9.3335	9.1699	5.8306	3.8657	8.5942	8.8417	8.4701	4.5462	8.9649	8.6032	5.273	8.3202	10.214	8.5905	9.1818	7.8248	5.6303	7.6971	7.2223	7.326	5.6839	9.3346	5.0971	9.1107	8.7693	6.3913	8.5255	8.7167
FYB		4.08382	4.13978	4.49134	7.8921	4.58012	4.9131	7.655	5.67936	4.58512	7.67578	5.2553	4.76594	4.04864	7.63752	7.11304	7.24674	4.49376	6.16818	4.12246	7.94842	7.50136	4.52172	7.99282	4.79572	5.38162	7.49648	7.28172	5.6468	6.9584	4.35784	5.15546	5.8308	6.44754	4.71022	4.12432	4.3711	4.55798	4.2572	7.74002	5.43832	8.253	7.81378	7.40868	4.18834	9.2734	7.4236	4.31234	4.36972
GBA3		3.52025	3.4301	3.4052	8.24955	3.745	3.55	3.4679	5.83075	3.62815	3.3571	3.3118	3.8606	3.64495	3.61125	3.2657	3.2132	3.2526	3.3728	3.60215	3.32745	5.8115	3.84815	3.25685	3.2886	6.25525	6.49945	3.38085	3.65945	3.7939	4.0571	3.59765	3.83115	8.1595	3.5416	3.5469	3.30735	3.4311	3.451	3.3225	3.45125	3.2514	8.4319	3.1538	3.7966	3.2792	3.199	3.2827	4.1117
GPR125		6.5789	4.91	3.24025	6.1509	4.9847	5.15235	4.52975	5.20085	4.9991	4.69875	4.53305	4.5868	4.78975	4.19655	5.2144	5.3444	5.96995	5.09675	4.81045	4.76345	6.1217	5.56835	4.48325	3.8204	4.87	5.5072	4.223	3.41765	5.17505	4.9802	5.6923	4.63845	6.17445	4.8531	4.8984	5.90405	4.11835	3.84695	4.3119	5.61815	4.7578	6.40235	4.78505	4.60335	4.4129	5.5207	4.5822	5.16935
HAP1		5.64357	5.5321	5.33173	7.25847	5.29607	5.41593	5.3767	5.71287	5.66387	5.25127	5.2687	5.53877	5.53887	5.22307	5.16243	5.04613	5.5541	5.1764	5.47303	5.25427	6.5312	5.1759	5.1015	5.5364	5.76447	6.06927	5.2396	5.5472	6.7713	5.39053	5.3477	5.4813	6.0241	5.68377	5.459	5.4097	5.54687	5.53613	5.07973	5.5454	5.09393	5.70847	5.12723	5.61943	4.9403	4.9972	5.5172	5.5826
KCNN1		5.2647	5.6972	5.1122	8.878	5.2068	5.1449	5.4674	8.0454	5.5178	5.4796	5.1223	5.605	5.7647	5.7125	5.2384	5.1566	5.467	5.4406	5.6139	5.759	8.7379	5.6072	5.0509	5.4619	9.3721	8.0999	5.4816	5.4375	7.8135	5.5168	5.45	5.6533	8.4998	5.2618	5.5611	5.5755	5.5771	5.8708	5.3748	5.795	5.2133	8.3342	5.7971	5.7373	5.2972	5.1862	5.5956	5.9105
LBH		5.9728	6.2637	6.511	9.2012	6.5763	5.2853	6.8267	7.8252	6.5185	8.2227	7.5936	7.2124	7.1888	6.8578	7.7308	8.3217	7.1603	8.4716	7.3801	8.9679	7.3978	8.8265	7.6613	6.2129	7.3876	7.8579	7.3035	8.1852	6.1709	5.9421	6.7468	8.106	7.965	7.0992	7.4071	7.3607	7.0191	5.0583	7.4504	5.7872	9.0156	7.1227	6.79	7.1694	9.0083	8.9041	7.474	8.3324
MKL2		3.9896	3.70512	3.95765	4.37915	4.3616	3.60407	4.2186	3.93393	3.80323	3.76803	4.09872	4.1591	4.10972	4.31425	4.19435	4.37425	4.2522	4.15333	4.31422	4.12885	4.28508	4.40493	4.27205	3.77542	3.93735	4.43863	4.22223	3.96452	4.3319	4.11465	3.45778	4.09172	4.37327	4.12455	4.18742	4.33988	3.87555	4.15625	4.1633	3.9312	4.07085	4.46848	4.37792	4.13915	4.34632	4.56705	4.35915	4.2376
NARFL		7.3246	6.0325	7.9022	7.9791	7.3116	7.2996	6.4319	6.8141	6.336	6.077	6.8547	7.6775	6.2446	6.5415	6.9755	7.6272	7.8087	7.8505	6.3307	7.9988	8.1863	8.6614	8.0452	6.3372	7.9777	7.7877	8.1388	6.417	8.5709	6.7057	7.3052	6.8492	7.8242	6.7155	7.6787	7.0195	6.3476	7.3396	6.1142	6.3102	7.3842	7.5166	6.6543	6.452	7.1488	6.7796	7.8626	8.4462
POU2AF1		6.38595	5.55295	6.1538	7.2502	6.7188	5.74685	5.6445	6.3091	6.74955	5.34115	5.74655	6.16695	6.1903	5.11775	4.86305	4.69145	6.549	4.84915	5.3906	4.709	7.57615	7.50875	5.2736	5.94145	6.60855	7.4052	6.43215	4.1417	7.04505	6.33575	6.4887	6.46665	7.56745	6.28665	6.448	6.4621	6.01115	6.8201	5.13385	6.6182	4.95375	7.09275	6.54405	6.72995	4.7095	4.80915	7.08395	7.1925
PTPRK		6.8443	3.3874	2.7597	7.5208	3.0095	3.0324	5.0287	4.7654	3.0561	4.54695	2.837	2.81895	2.8635	3.6189	2.62085	2.9709	3.708	3.53655	2.9161	4.81555	7.75905	3.08355	5.489	3.0643	3.9412	8.3456	3.33945	3.304	3.2326	5.07545	5.5228	3.2249	9.2892	3.20575	4.68735	2.77695	2.8276	4.2432	5.23575	3.6552	5.3944	8.1711	4.9682	2.80235	5.05765	4.9419	4.55365	3.067
RAG1		5.17975	3.10935	4.04745	6.87095	6.081	5.28455	4.74245	6.51865	6.1827	4.80975	4.43635	3.15475	4.49765	4.2312	5.0422	5.9879	5.40765	4.3431	4.22675	5.23585	6.65565	5.476	5.59485	5.66755	6.34625	6.50965	3.91915	3.51405	4.8105	5.02035	6.48325	4.4598	7.6073	4.87575	6.1235	5.9251	4.71845	5.4019	5.2037	5.51815	5.1275	5.5828	4.00255	4.5383	5.5363	4.484	6.74415	5.58955
RAG2		7.3102	3.7902	7.6804	7.0642	5.6893	5.589	5.1369	5.0598	6.7894	5.9929	7.2779	3.5706	4.6441	4.0226	5.8554	6.6663	7.8559	3.9206	3.4467	6.2373	5.9103	6.117	7.164	7.6127	4.238	6.9076	4.1816	3.3888	4.117	6.0309	5.973	3.9006	8.1317	5.7181	6.0226	4.374	5.6555	5.6014	6.4243	6.1115	5.614	5.7301	3.9213	3.8618	8.1611	4.4154	9.0102	5.6434
RASA4		7.1716	5.4458	7.0517	8.8105	7.1133	6.2136	6.3809	8.6428	7.1378	6.3462	6.2497	6.5903	6.0819	7.089	7.9033	7.5406	6.7576	8.3263	6.8847	6.9496	9.0068	6.3161	7.3237	5.8227	7.4739	8.9145	7.3012	6.1992	5.9501	6.3576	5.5894	6.9041	8.2132	7.1973	6.9134	7.2367	6.5904	5.9844	6.6002	6.4412	7.451	9.2266	4.3693	6.4253	7.5028	8.0922	7.7242	6.3097
TCFL5		6.65395	5.2671	5.59395	10.1457	6.0576	4.5192	7.049	8.9484	5.9094	7.54695	6.7707	7.6622	6.59585	6.61535	7.86775	7.3449	7.87475	7.4095	7.74695	8.0446	10.5749	6.93775	7.6409	5.77245	8.95785	9.6323	6.237	4.4138	9.72	4.7216	5.58075	7.8212	10.5937	6.55345	8.6332	6.88515	7.8814	5.01455	7.6232	6.8563	7.9083	9.477	7.76255	7.68895	7.2005	7.4636	5.8216	6.81565
TMCC1		5.70038	4.48472	4.96618	6.51383	5.9137	4.73288	5.8383	5.60938	5.41213	5.30737	5.53792	5.4632	5.05687	4.96105	5.71628	5.38913	5.86657	4.75537	4.8273	5.21762	6.58305	5.67388	5.8519	4.63792	5.67177	6.30715	5.2839	5.1014	5.51168	5.56368	5.6594	5.43095	6.30915	5.3219	4.70608	6.03018	4.86935	5.6199	4.83348	5.01878	5.44245	5.86005	5.31782	5.39972	5.05438	5.6576	5.69	6.19443
TNS1		5.34307	5.00625	4.30998	6.75442	4.4348	4.2599	4.00677	5.43602	4.15187	3.91538	4.21577	4.14023	5.00683	4.18698	4.83387	3.8884	4.77647	4.16285	4.84925	4.05048	6.48342	4.45833	4.37862	4.44302	5.6995	6.47455	4.20102	4.44355	5.95713	4.7719	4.68457	4.54887	6.26562	4.82508	4.80703	5.2762	4.52882	4.30232	3.95977	4.76005	4.5627	6.64328	4.02685	4.3046	4.12862	4.18208	4.59432	4.90588
TRANK1		6.4073	5.5605	6.4215	7.2073	6.7043	7.8548	6.8506	7.0251	5.8827	5.7624	6.7969	5.2218	6.7332	6.1298	6.1292	5.9389	6.3588	5.6562	5.3262	6.0357	6.854	7.4674	7.248	5.5639	6.2443	7.3391	6.8793	6.9213	5.9836	6.132	6.863	5.0767	7.0514	5.8428	5.9357	6.7271	5.7874	6.444	6.2836	6.0313	6.1233	6.7065	6.0395	5.4939	6.4585	6.9851	6.7801	6.6783
TSPYL5		2.9035	3.6539	5.6423	9.9783	3.806	3.2196	5.8529	7.037	2.7977	3.0845	3.1088	5.4973	6.5773	3.3	2.8769	2.8423	6.2718	7.8503	2.9546	6.8342	8.6025	3.1734	3.2549	2.9873	8.1119	9.1513	3.1781	3.5143	8.7976	3.2262	3.2605	3.0599	4.0881	3.0619	3.4018	3.4574	4.5222	4.0628	6.5784	3.0194	6.1663	8.7517	3.1082	5.0787	7.1333	3.1355	3.0273	3.578
TUSC3		3.1805	3.73478	3.31848	5.4324	4.14212	3.43056	4.06772	3.8776	3.43084	4.6381	3.35092	3.45666	3.39548	3.76258	6.11426	4.87106	3.21106	5.1444	3.33332	5.10708	6.32292	3.34694	4.96122	3.5115	4.77818	5.15604	3.82586	3.50232	4.77974	3.81792	3.32124	3.34768	5.6599	3.31906	3.4245	3.19926	3.37356	3.61356	4.75514	3.42722	5.84218	4.93562	5.6281	3.37306	4.4863	3.8914	3.36884	3.83092
WBP1L		7.9087	5.7398	5.4177	9.7377	6.7238	5.1711	7.2074	6.5573	6.0178	7.2929	7.6284	7.3573	4.6023	6.5134	8.0785	7.5659	7.1315	6.6293	6.2852	7.7364	9.513	7.73	8.1585	5.5588	7.3386	9.1427	7.7213	4.5403	8.9581	5.9408	8.2603	7.7636	9.7376	6.1107	5.1567	8.4381	4.3946	7.7533	6.4795	7.4747	8.1443	8.6955	7.0794	7.0182	7.1107	8.3167	7.091	8.2642
[truncated: 60 more columns]

## Sheet: DS4
	geo_accession	GSM325544	GSM325545	GSM325546	GSM325547	GSM325548	GSM325549	GSM325550	GSM325551	GSM325552	GSM325553	GSM325554	GSM325555	GSM325556	GSM325557	GSM325558	GSM325559	GSM325560	GSM325561	GSM325562	GSM325563	GSM325564	GSM325565	GSM325566	GSM325567	GSM325568	GSM325569	GSM325570	GSM325571	GSM325572	GSM325573	GSM325574	GSM325575	GSM325576	GSM325577	GSM325578	GSM325579	GSM325580	GSM325581	GSM325582	GSM325583	GSM325584	GSM325585	GSM325586	GSM325587	GSM325588	GSM325589	GSM325590	GSM325591
	Subtype	TCF3-PBX1	TCF3-PBX1	TCF3-PBX1	TCF3-PBX1	TCF3-PBX1	TCF3-PBX1	TCF3-PBX1	TCF3-PBX1	TCF3-PBX1	TCF3-PBX1	TCF3-PBX1	TCF3-PBX1	TCF3-PBX1	TCF3-PBX1	TCF3-PBX1	TCF3-PBX1	Hyperdiploid	Hyperdiploid	Hyperdiploid	Hyperdiploid	CRLF2	Hyperdiploid	Hyperdiploid	Hyperdiploid	Hyperdiploid	Hyperdiploid	Hyperdiploid	Hyperdiploid	Hyperdiploid	Hyperdiploid	Hyperdiploid	Hyperdiploid	Hyperdiploid	Hyperdiploid	Hyperdiploid	Hyperdiploid	Hyperdiploid	Hyperdiploid	Hyperdiploid	Hyperdiploid	Hyperdiploid	Hyperdiploid	Hyperdiploid	Hypodiploid	Hypodiploid	Hypodiploid	Hypodiploid	Hypodiploid
	Subtype (ER-like defined by RAG1-signature)	TCF3-PBX1	TCF3-PBX1	TCF3-PBX1	TCF3-PBX1	TCF3-PBX1	TCF3-PBX1	TCF3-PBX1	TCF3-PBX1	TCF3-PBX1	TCF3-PBX1	TCF3-PBX1	TCF3-PBX1	TCF3-PBX1	TCF3-PBX1	TCF3-PBX1	TCF3-PBX1	Hyperdiploid	Hyperdiploid	Hyperdiploid	Hyperdiploid	CRLF2	Hyperdiploid	Hyperdiploid	Hyperdiploid	Hyperdiploid	Hyperdiploid	Hyperdiploid	Hyperdiploid	Hyperdiploid	Hyperdiploid	Hyperdiploid	Hyperdiploid	Hyperdiploid	Hyperdiploid	Hyperdiploid	Hyperdiploid	Hyperdiploid	Hyperdiploid	Hyperdiploid	Hyperdiploid	Hyperdiploid	Hyperdiploid	Hyperdiploid	Hypodiploid	Hypodiploid	Hypodiploid	Hypodiploid	Hypodiploid
ABCG2		7.843	8.783	8.9449	8.5917	8.5573	8.5106	8.7364	9.26	7.926	8.1049	7.7245	7.6242	7.7814	8.5006	8.1117	8.1022	8.4263	7.347	7.8771	6.9921	8.3759	7.3246	8.7235	8.1674	8.0757	7.4187	7.5243	7.8586	7.6373	7.12	7.8972	8.206	7.5446	8.3115	8.2259	6.8887	5.9402	8.1744	6.7401	8.0526	8.1729	8.0334	8.3358	8.2436	8.7289	8.3694	8.3314	7.7549
ABHD10		10.432	10.396	10.779	9.9866	10.461	10.611	10.324	10.351	10.542	10.03	10.249	10.074	10.259	9.9195	10.324	10.512	9.857	10.292	10.313	9.6846	10.816	10.361	10.721	10.383	10.217	10.531	10.297	9.9617	10.485	10.678	10.64	10.117	10.278	10.435	10.015	9.893	10.118	10.032	10.299	10.589	10.709	10.672	10.692	10.413	10.716	10.088	10.577	10.462
ABHD3		7.8405	8.8738	8.1749	9.1594	8.2451	9.3755	9.324	7.2279	8.7435	8.7122	9.2715	9.611	8.0656	8.7556	9.1028	9.2944	9.4355	8.9707	8.0011	8.0056	8.6304	8.1584	6.7238	8.1972	9.5915	9.0165	8.6707	9.1096	10.298	9.6858	8.5767	9.9386	8.5507	8.733	9.2133	9.8223	9.2512	8.5519	9.5143	8.9632	8.8845	8.9681	8.6514	9.4709	8.2422	8.4846	9.019	9.3199
ARHGEF4		4.80827	6.91017	7.07193	5.75597	6.8748	6.84457	6.05047	6.842	6.8515	6.3717	5.5988	5.6853	6.61927	7.2212	5.49153	5.12847	7.5609	6.83893	5.9308	6.09377	7.03777	5.00107	5.21173	6.57383	6.38393	6.10147	6.8489	5.22777	5.5454	6.20407	5.72757	5.8087	6.7633	6.69627	5.7799	7.2904	5.60343	6.004	4.24887	5.9736	4.91223	6.03947	6.15367	5.09053	7.28183	6.06593	7.6841	6.42213
CBFA2T3		10.488	10.661	9.909	9.9863	9.9114	10.729	10.364	9.2747	10.339	10.087	10.216	10.169	10.038	10.133	10.232	10.267	10.252	10.553	10.927	10.714	10.531	10.219	9.979	10.469	10.077	11.095	10.222	11.238	10.791	10.94	10.619	10.426	11.439	11.128	11.032	9.5092	11.08	10.383	10.866	10.329	10.895	10.655	10.725	10.642	11.212	11.148	10.289	10.678
CLIC5		7.58377	6.50317	7.67177	6.65883	6.86147	7.13083	5.65557	5.9072	7.0348	7.0289	7.1075	6.94747	7.0735	7.181	6.98003	6.6903	8.4637	6.60687	6.55867	6.16033	7.2338	6.497	7.5149	7.06257	5.58773	7.01537	4.65017	6.83503	5.08753	6.9099	6.61957	5.99303	6.43897	6.32143	6.34543	5.7477	7.08367	7.41727	6.52733	6.71387	6.3618	7.36937	7.9493	6.2402	7.44193	6.17427	7.29803	6.54663
DRAM1		9.0768	8.5649	9.0373	8.6213	9.1754	6.1148	8.5767	9.9907	8.4085	8.2574	8.5484	8.1272	8.4467	8.3061	7.4975	8.2822	10.075	10.71	9.1158	9.2863	10.127	9.4645	9.9353	9.354	9.4929	9.718	9.8445	10.284	9.9264	9.8668	9.9664	10.452	9.5681	10.264	9.7058	9.9671	9.9293	9.8439	9.3492	9.7367	9.8648	10.563	10.595	9.2801	9.0602	8.3992	10.13	7.8367
DSC3		8.23865	6.3906	6.80835	5.79695	6.6918	5.8147	6.13545	7.8437	7.37665	7.8533	7.1089	6.55575	7.8012	6.77505	6.2749	5.8825	8.38155	7.4878	5.41615	4.91315	8.0724	6.96585	6.30445	7.51825	6.88555	7.4768	5.6795	6.81765	4.557	5.67125	7.17835	6.78955	7.33305	7.45325	6.19835	8.17205	7.9602	6.70265	5.37335	7.0443	6.64605	7.4961	7.34215	7.5111	7.87755	6.68755	8.29025	6.6992
ENPP4		6.19475	5.065	7.1637	4.91105	4.2887	3.1008	5.17295	5.56245	5.10205	3.7831	7.31115	2.95175	6.7204	6.73715	6.45755	6.3285	5.75135	3.90725	6.79155	3.4549	7.66175	6.2033	5.6149	6.51855	5.53855	6.80785	4.8802	5.8458	6.36735	4.36625	7.06505	6.84665	4.4487	7.54925	4.208	6.85745	7.6031	6.5578	5.51995	6.0524	5.84505	6.70205	5.5125	6.1256	5.92275	6.89135	6.7848	5.52445
EPN2		6.10695	5.7715	6.0167	5.5171	5.83655	5.888	5.64525	5.6864	5.67435	5.75885	5.08915	3.57225	5.86185	5.90405	5.21115	5.63245	7.54345	5.9901	5.06735	4.55875	6.3785	5.10695	6.0356	5.7869	6.3174	5.67845	4.88045	5.1712	4.9901	5.2567	5.55345	5.22065	5.8291	6.1088	4.9511	6.12675	5.9404	5.67435	5.035	5.2604	5.35935	5.5184	5.8856	5.29175	5.37855	4.7123	6.1087	4.2539
EPOR		7.21287	6.24058	6.39478	6.52505	7.42045	6.4825	6.95055	7.3632	7.20498	6.77368	7.12542	7.22227	7.81103	7.68957	6.79887	7.12215	8.06368	6.48355	7.12618	5.32628	7.42187	6.27877	7.75722	6.98002	8.22172	6.95293	6.80337	6.32723	7.18372	6.62063	6.51202	7.68595	6.91355	6.3368	6.59025	6.56863	6.1054	6.89953	6.79252	7.19787	6.55833	6.84477	6.24372	7.23638	7.20433	6.5442	7.71015	6.69362
FBN2		6.8633	6.51915	7.6979	6.2306	7.71575	7.8427	6.76715	8.4517	6.12115	5.3119	7.1226	7.01915	7.79525	6.73895	7.77805	7.7719	7.21195	6.3802	7.10165	6.8247	8.1131	5.35775	7.252	7.93895	6.88485	5.9759	4.74175	6.49505	6.78455	5.2621	7.24925	6.2017	5.28265	6.2235	4.53035	6.43395	4.78705	6.75305	7.1967	6.57005	6.47685	6.88415	6.27875	6.8866	8.3286	6.8467	7.3585	6.97315
FHIT		9.0591	7.0725	8.2569	8.6826	5.7004	7.6242	8.2854	7.8924	8.5173	7.6639	8.1829	7.6518	7.8845	8.8326	10	8.3478	9.4279	9.1834	9.4824	8.2955	9.2778	10.487	9.5145	9.6668	9.5245	8.8608	8.9664	9.2873	8.4429	9.6235	10.187	9.4745	9.4153	9.8343	9.8197	8.9881	8.8461	9.6352	9.7093	9.8791	10.151	9.78	9.0039	9.6545	11.155	10.9	10.526	9.2358
FYB		7.0734	5.9531	7.16067	6.1069	6.36073	6.1771	6.35007	6.1972	5.85013	6.46123	6.72667	6.67707	5.43883	7.16507	5.47267	6.8908	7.86727	6.62203	7.5072	6.84367	7.5107	5.92177	6.6926	6.8856	6.77647	6.0013	4.9852	6.6821	6.05677	8.43163	6.70903	8.75417	6.76667	6.87743	6.49933	7.3275	6.29203	7.03887	4.8323	5.87803	6.6503	8.24017	6.63737	6.23187	6.997	6.27573	6.79773	6.4304
GBA3		8.4254	7.301	7.2798	4.3291	7.6893	7.1447	6.3074	7.4798	6.1779	7.2687	6.278	6.6132	6.6653	7.2075	6.9796	6.1518	7.9548	6.582	7.3425	6.0853	7.7996	6.7536	6.5469	6.7401	7.7596	7.3273	6.5789	6.0639	6.0618	7.9858	6.4512	6.4774	4.479	3.926	7.2919	7.6525	6.4951	6.6453	5.784	6.5699	7.0959	6.3837	6.6851	7.7455	7.1779	5.1169	8.2479	5.9402
GPR125		9.1849	8.9278	9.1283	9.0104	9.8458	9.0725	9.2916	9.1891	9.6279	9.4068	9.2794	9.8211	10.101	9.6184	9.9868	8.5133	8.5718	10.292	8.6621	8.7156	9.7845	9.5494	8.7764	8.5895	10.095	9.5867	10.541	8.973	10.385	9.6415	9.0898	8.0196	9.1135	9.5496	9.5767	9.6103	8.9753	9.4448	8.6439	9.0171	10.27	8.6938	10.337	9.581	9.9884	10.649	9.9475	9.5463
HAP1		6.43585	5.83265	6.5121	5.7914	6.32845	5.88165	6.8755	7.10785	5.92935	6.6632	5.8942	5.41275	6.67645	6.36505	6.2558	6.3117	8.44865	5.46795	6.3966	6.26745	6.7096	6.06705	5.6116	6.90685	6.60905	6.18145	5.58805	4.81045	5.66835	6.14215	5.85065	5.4138	6.40885	6.48165	5.73375	6.7567	7.59865	6.49145	4.85915	5.93315	5.13325	5.9091	6.10455	6.26535	7.01865	5.0441	6.35545	5.7248
KCNN1		5.3255	8.2398	5.9093	8.1132	7.8728	7.0011	8.2432	6.1355	8.1962	8.2021	7.5407	6.7197	7.9003	8.3416	7.3505	8.5165	7.5173	7.4692	8.208	8.0959	8.7549	8.2312	8.1908	8.0661	8.4713	7.953	7.2974	5.8851	7.5236	7.0023	7.8215	7.2564	6.7225	6.6308	7.5267	8.2588	6.6823	6.5236	7.7204	8.4898	8.2283	8.1054	8.0471	7.0477	9.4656	7.1158	6.9021	7.3854
LBA1
LBH		10.514	10.276	10.481	10.749	10.057	11.08	10.761	10.236	10.517	10.283	10.223	10.062	10.309	10.35	10.374	10.203	10.121	9.1202	10.956	10.188	10.152	10.183	10.383	10.076	10.136	9.3476	10.405	10.003	10.549	9.3983	10.465	9.8693	9.915	9.7529	9.9801	9.4402	9.5997	10.56	10.785	10.278	9.8894	9.8157	10.256	10.938	10.311	10.207	9.8267	10.698
MKL2		9.4637	8.9245	8.3828	9.0792	8.9661	9.5366	8.9773	8.9527	9.6653	9.4814	9.4979	9.2199	9.1505	9.1657	9.3115	9.3376	9.5681	9.3683	9.3008	8.8912	9.1548	9.3051	9.0507	8.8912	9.3501	8.6823	9.3336	8.8697	9.1475	9.0196	9.5008	8.9907	9.1176	10.026	8.4187	8.7539	9.5238	9.007	9.3381	9.009	9.5467	9.341	9.2389	8.8304	8.9054	9.1367	9.5088	8.9036
NARFL		10.199	9.3893	9.5771	8.8012	9.3008	9.8634	9.8813	9.1187	10.317	9.6132	9.0034	9.9226	9.3945	6.1918	10.333	8.403	8.2245	9.5351	8.8147	8.3663	9.4189	9.2501	8.6206	8.5801	8.0795	7.5615	7.9949	9.479	8.0438	9.7384	7.5653	9.7136	4.6147	8.6966	5.6611	8.8093	7.7996	8.339	9.5461	9.8464	7.5857	9.1301	9.2567	10.041	9.1614	8.6997	8.7679	8.691
POU2AF1		10.154	11.532	11.64	11.828	11.887	11.284	11.178	11.53	11.314	10.966	11.11	10.219	11.564	11.377	11.107	11.453	10.675	10.95	11.821	11.833	11.14	10.846	9.8524	11.573	10.873	11.3	12.035	11.114	11.486	11.522	12.298	10.471	12.04	11.989	11.336	9.9587	11.537	11.022	12.05	10.98	11.367	10.837	11.393	11.714	12.706	9.4134	11.867	12.36
PTPRK		7.8202	4.7866	8.489	6.8304	7.5118	6.7682	6.1064	5.9331	7.9396	7.3452	7.2555	6.8022	6.382	6.7415	4.6611	5.7087	7.7039	8.3421	6.7074	5.9773	8.4022	7.1779	7.2307	7.339	6.8215	7.2873	5.1085	6.6511	7.3083	5.9378	6.6395	6.6073	7.9087	4.7279	4.6781	9.7161	8.2016	7.5006	4.4919	6.9343	7.1272	7.2517	7.5774	11.231	10.607	11.101	9.5374	8.5423
RAG1		9.3569	8.43	8.719	9.2726	7.9704	8.5204	9.8433	9.3302	9.532	9.0392	9.6167	8.9655	7.2873	9.1898	10.419	9.8162	10.472	8.3111	10.005	8.7049	9.6715	10.364	9.2163	10.174	9.2175	8.9522	10.488	9.813	9.1419	8.5488	10.363	10.374	9.246	9.4654	6.3038	10.823	8.6543	8.8936	10.918	9.3841	10.463	9.3841	9.3273	10.725	11.417	12.481	11.479	10.754
RASA4		7.9248	8.6154	7.9858	8.1729	8.1001	7.1375	8.2687	7.7163	8.425	8.1553	9.0547	9.5121	9.3461	8.8688	8.5638	8.4907	8.5657	8.4533	8.9887	8.2803	9.1754	6.9977	8.4619	7.8567	7.5275	8.6858	8.5279	8.6228	8.3953	8.3237	9.0914	8.9343	8.4692	7.8467	8.1649	7.7156	7.3345	8.1538	8.3496	9.607	8.2172	8.1246	9.3796	9.6428	8.5523	8.7458	8.8045	9.0176
TCFL5		10.002	8.9861	9.5865	8.9992	9.3302	9.9893	10.102	10.119	10.056	9.7908	10.682	10.836	8.4157	9.4363	10.462	11.777	9.3465	10.034	10.104	8.9975	10.004	9.9069	11.369	7.2172	11.675	9.3565	9.1621	9.4179	10.881	9.1015	8.2817	6.797	8.6675	9.2668	9.9105	10.37	10.91	9.1563	11.431	9.7981	9.9319	9.3387	10.286	9.8452	7.5561	8.7458	8.2163	7.4355
TMCC1		6.51513	7.47743	8.3725	8.1503	6.88987	8.0064	7.32317	7.6998	7.85123	7.94333	7.72607	7.76037	8.1403	7.81063	7.8339	8.00997	8.33707	7.512	7.79233	7.6259	8.24073	8.51857	7.649	7.70073	6.57297	7.7414	7.6124	7.02803	8.02177	7.87253	7.5951	7.41527	6.84927	6.71813	7.68587	7.52787	7.8703	6.71617	7.29947	6.2252	7.5081	7.20653	8.001	7.84983	8.79107	8.0969	8.3859	8.02673
TNS1		6.29882	6.86664	6.91198	7.0596	7.17534	7.27728	7.15496	6.88298	5.83576	7.05954	7.1971	7.16874	7.89776	7.63054	7.42448	7.61376	8.06108	6.61772	5.89358	6.9135	7.20048	6.70024	8.91382	7.54378	8.1483	7.54166	7.35436	7.16328	6.28458	6.26662	6.5651	7.8841	6.79966	7.60508	6.17612	7.38984	6.12536	6.96	7.38156	7.62316	6.80416	7.4149	7.33558	6.91772	7.70164	6.4344	6.1931	6.0576
TRANK1		9.886	9.6555	10.33	9.79	9.9229	9.5392	9.9148	9.5844	9.8569	10.136	9.8155	9.4582	10.122	10.137	10.316	9.2007	9.1839	9.8224	9.9613	9.1413	9.7042	9.8093	9.0017	9.9327	8.9796	9.1233	9.1497	9.4986	9.2107	10.227	9.9797	9.1984	9.2642	9.9259	9.5915	9.4083	8.7559	9.4183	9.7291	9.8305	9.3352	9.9251	9.6023	10.551	10.25	10.444	10.12	10.012
TSPYL5		9.5241	6.0575	5.8227	8.8811	6.8887	7.6984	6.9378	7.8753	8.1908	7.8221	7.5531	7.3776	8.2432	7.2536	9.2766	8.1298	9.7952	7.3264	8.7242	6.3611	7.1779	6.7018	7.1518	8.5042	7.1334	6.438	6.2612	7.7032	7.2192	9.6007	9.9658	6.4043	6.7957	8.0493	5.3074	7.7938	8.5224	7.7489	8.9251	6.5361	6.7602	7.5729	8.0118	7.8499	7.1096	10.182	8.7879	7.3291
TUSC3		6.0486	6.18083	6.1166	5.54723	6.5544	5.6556	6.07683	6.1193	6.43953	5.82923	6.25463	5.6549	5.77213	6.03633	6.74363	5.9651	7.85107	6.80403	4.69767	6.07827	8.18907	6.6331	5.51327	6.63207	7.64193	7.0641	6.24323	3.91523	5.3006	7.90237	6.40537	6.45567	6.87523	5.78447	4.5216	7.6259	6.62	5.64853	3.91057	5.31223	6.56947	7.2247	6.56583	7.0852	7.5237	7.51383	6.84227	4.73473
WBP1L		9.5183	9.9022	9.944	9.9953	10.199	9.7359	9.6361	10.516	9.4804	9.7542	9.9791	9.6919	9.4808	9.506	9.8115	9.7023	9.5844	10.543	10.496	9.6435	9.7313	10.291	9.9838	9.8694	10.338	10.151	9.8109	10.43	10.192	10.025	10.36	10.086	10.393	10.55	10.028	10.102	10.453	10.197	10.647	10.09	10.479	10.222	10.41	10.113	9.9394	9.9214	10.19	9.9171
[variables end]
[truncated: 127 more columns]

## Sheet: DS5
	Genetic alterations CRLF2	BCR-ABL1	BCR-ABL1	BCR-ABL1	BCR-ABL1	BCR-ABL1	BCR-ABL1	BCR-ABL1	BCR-ABL1	BCR-ABL1	BCR-ABL1	BCR-ABL1	BCR-ABL1	BCR-ABL1	BCR-ABL1	BCR-ABL1	BCR-ABL1	BCR-ABL1	BCR-ABL1	BCR-ABL1	BCR-ABL1	BCR-ABL1	BCR-ABL1	B-other	B-other	ETV6_RUNX1	CRLF2	CRLF2	B-other	TCF3-PBX1	TCF3-PBX1	TCF3-PBX1	TCF3-PBX1	TCF3-PBX1	TCF3-PBX1	TCF3-PBX1	TCF3-PBX1	TCF3-PBX1	TCF3-PBX1	TCF3-PBX1	TCF3-PBX1	TCF3-PBX1	TCF3-PBX1	TCF3-PBX1	TCF3-PBX1	TCF3-PBX1	TCF3-PBX1	TCF3-PBX1	TCF3-PBX1
	geo_accession	GSM705467	GSM705468	GSM705469	GSM705470	GSM705471	GSM705472	GSM705473	GSM705474	GSM705475	GSM705476	GSM705477	GSM705478	GSM705479	GSM705480	GSM705481	GSM705482	GSM705483	GSM705484	GSM705485	GSM705486	GSM705487	GSM705488	GSM705489	GSM705490	GSM705491	GSM705492	GSM705493	GSM705494	GSM705495	GSM705496	GSM705497	GSM705498	GSM705499	GSM705500	GSM705501	GSM705502	GSM705503	GSM705504	GSM705505	GSM705506	GSM705507	GSM705508	GSM705509	GSM705510	GSM705511	GSM705512	GSM705513	GSM705514
	title	SJPHALL024	SJPHALL004	SJPHALL005	SJPHALL010	SJPHALL006	SJPHALL007	SJPHALL008	SJPHALL009	SJPHALL011	SJHYPO121	SJPHALL012	SJPHALL013	SJPHALL014	SJPHALL015	SJPHALL016	SJPHALL017	SJPHALL019	SJPHALL020	SJPHALL001	SJPHALL002	SJPHALL003	SJPHALL021	SJDOWN009	SJDOWN010	SJDOWN011	SJDOWN012	SJDOWN013	SJDOWN014	SJE2A041	SJE2A039	SJE2A040	SJE2A042	SJE2A043	SJE2A037	SJE2A038	SJE2A001	SJE2A002	SJE2A003	SJE2A004	SJE2A005	SJE2A006	SJE2A007	SJE2A009	SJE2A010	SJE2A011	SJE2A012	SJE2A013	SJE2A014
	Subtype	BCR-ABL1	BCR-ABL1	BCR-ABL1	BCR-ABL1	BCR-ABL1	BCR-ABL1	BCR-ABL1	BCR-ABL1	BCR-ABL1	BCR-ABL1	BCR-ABL1	BCR-ABL1	BCR-ABL1	BCR-ABL1	BCR-ABL1	BCR-ABL1	BCR-ABL1	BCR-ABL1	BCR-ABL1	BCR-ABL1	BCR-ABL1	BCR-ABL1	Other	Other	ETV6_RUNX1	Other	Other	Other	TCF3-PBX1	TCF3-PBX1	TCF3-PBX1	TCF3-PBX1	TCF3-PBX1	TCF3-PBX1	TCF3-PBX1	TCF3-PBX1	TCF3-PBX1	TCF3-PBX1	TCF3-PBX1	TCF3-PBX1	TCF3-PBX1	TCF3-PBX1	TCF3-PBX1	TCF3-PBX1	TCF3-PBX1	TCF3-PBX1	TCF3-PBX1	TCF3-PBX1
	Subtype (ER-like defined by RAG1-signature)	BCR-ABL1	BCR-ABL1	BCR-ABL1	BCR-ABL1	BCR-ABL1	BCR-ABL1	BCR-ABL1	BCR-ABL1	BCR-ABL1	BCR-ABL1	BCR-ABL1	BCR-ABL1	BCR-ABL1	BCR-ABL1	BCR-ABL1	BCR-ABL1	BCR-ABL1	BCR-ABL1	BCR-ABL1	BCR-ABL1	BCR-ABL1	BCR-ABL1	B-other	B-other	ETV6_RUNX1	CRLF2	CRLF2	B-other	TCF3-PBX1	TCF3-PBX1	TCF3-PBX1	TCF3-PBX1	TCF3-PBX1	TCF3-PBX1	TCF3-PBX1	TCF3-PBX1	TCF3-PBX1	TCF3-PBX1	TCF3-PBX1	TCF3-PBX1	TCF3-PBX1	TCF3-PBX1	TCF3-PBX1	TCF3-PBX1	TCF3-PBX1	TCF3-PBX1	TCF3-PBX1	TCF3-PBX1
ABCG2		8.2612	8.0101	7.4338	7.9495	8.6231	8.4541	8.582	9.2863	7.3255	7.3949	8.6621	8.0274	6.991	8.6406	6.1457	8.1143	8.8875	9.1179	7.8125	8.1313	6.5577	7.3416	9.1809	8.4321	9.2298	8.5403	7.6618	7.5306	8.3349	9.1925	8.2143	8.2264	7.6893	6.6668	8.107	7.843	8.1049	7.7245	7.6242	7.7814	8.5006	8.1117	8.1022	8.783	8.9449	8.5917	8.5573	8.5106
ABHD10		10.383	10.802	10.275	10.13	10.075	10.055	10.476	9.2058	10.301	8.958	10.274	10.415	10.154	10.048	10.359	10.366	10.285	10.193	9.762	10.075	9.8215	9.9536	9.8491	10.64	10.431	10.427	9.4024	10.244	10.215	9.8184	10.402	9.4711	10.56	10.162	10.507	10.432	10.03	10.249	10.074	10.259	9.9195	10.324	10.512	10.396	10.779	9.9866	10.461	10.611
ABHD3		8.8414	9.4539	9.3111	8.6489	9.7802	7.8316	8.9536	9.3151	7.9784	8.1293	8.4907	8.5538	8.3296	9.0008	7.406	10.132	8.7682	10.571	10.643	7.6618	7.882	8.3711	9.6042	8.9527	10.341	10.343	9.7063	9.4767	9.102	9.629	8.9111	9.0819	7.6963	8.7008	8.2992	7.8405	8.7122	9.2715	9.611	8.0656	8.7556	9.1028	9.2944	8.8738	8.1749	9.1594	8.2451	9.3755
ARHGEF4		6.4115	5.75167	6.7377	6.78373	5.88767	6.54993	7.2295	7.31087	5.56553	5.83803	6.787	6.29023	5.28307	5.7924	7.02603	5.57043	6.7067	6.66683	5.2223	6.65853	6.82013	6.77163	6.98697	6.48163	8.03713	8.97153	6.8238	6.8465	6.67363	6.17057	6.0438	6.70223	5.03377	4.30473	6.02607	4.80827	6.3717	5.5988	5.6853	6.61927	7.2212	5.49153	5.12847	6.91017	7.07193	5.75597	6.8748	6.84457
CBFA2T3		10.318	10.255	10.47	10.887	10.935	10.923	10.638	10.26	10.485	9.4153	10.988	10.299	10.211	10.129	10.759	10.443	11.417	10.979	9.7428	10.958	9.287	10.296	9.9738	10.519	12.451	12.324	10.335	9.9708	10.302	8.8598	9.4909	9.5681	10.21	9.7895	9.9931	10.488	10.087	10.216	10.169	10.038	10.133	10.232	10.267	10.661	9.909	9.9863	9.9114	10.729
CLIC5		6.4569	6.57557	6.0152	7.32933	6.24293	6.50323	5.04677	8.34753	5.3612	7.08897	7.48587	6.22907	7.70267	7.72777	6.30687	7.34663	6.5226	5.84307	5.21883	7.5529	7.52573	5.63453	8.0018	7.07897	10.5317	10.4069	9.15057	5.34273	7.47953	7.17413	7.09593	6.4916	7.81237	7.3815	7.89443	7.58377	7.0289	7.1075	6.94747	7.0735	7.181	6.98003	6.6903	6.50317	7.67177	6.65883	6.86147	7.13083
DRAM1		8.825	10.079	10.439	9.5004	8.8673	8.9126	9.6355	7.9331	9.2204	9.5312	9.1999	8.676	9.4717	9.3593	9.7467	9.241	9.3088	9.6511	8.953	8.7522	9.0123	9.8807	9.6754	10.607	11.193	10.564	10.093	10.158	9.2065	8.7771	7.5767	8.6593	8.6903	8.3846	9.6805	9.0768	8.2574	8.5484	8.1272	8.4467	8.3061	7.4975	8.2822	8.5649	9.0373	8.6213	9.1754	6.1148
DSC3		6.45045	6.15145	6.42525	6.96205	5.68455	7.11225	6.6104	8.0859	6.61075	5.8701	6.58995	7.5818	7.4242	7.55675	6.52145	5.69805	7.28005	6.99905	6.61975	7.63635	6.3372	6.1083	6.56405	7.2266	7.8578	6.1005	5.96265	6.3967	7.64305	7.05555	6.3376	7.5619	5.2917	8.07505	7.18715	8.23865	7.8533	7.1089	6.55575	7.8012	6.77505	6.2749	5.8825	6.3906	6.80835	5.79695	6.6918	5.8147
ENPP4		5.10915	5.3054	7.52195	5.0467	7.7309	6.6155	7.93145	7.5415	6.31925	5.3748	5.6821	7.23585	6.29345	8.0503	4.32965	5.25665	7.2757	6.6268	7.59525	6.7831	7.04905	5.0903	8.56765	6.15625	8.0238	6.3779	5.00155	6.1615	7.8407	6.89085	3.8237	6.10045	4.9515	7.2343	7.67755	6.19475	3.7831	7.31115	2.95175	6.7204	6.73715	6.45755	6.3285	5.065	7.1637	4.91105	4.2887	3.1008
EPN2		6.2393	5.9459	5.4564	4.99265	5.34085	6.3675	5.23135	6.7663	5.52195	3.56555	5.69395	4.93645	4.5714	5.62815	5.4093	5.4803	4.99185	4.4485	4.5476	6.0612	5.14055	4.6463	5.82145	4.7008	7.35545	5.7551	5.5917	5.0024	5.3803	5.20995	4.6039	5.57645	5.3386	6.0571	6.0791	6.10695	5.75885	5.08915	3.57225	5.86185	5.90405	5.21115	5.63245	5.7715	6.0167	5.5171	5.83655	5.888
EPOR		6.51035	8.15068	7.00057	6.7799	7.29057	7.01827	7.60227	7.8052	5.46787	6.34292	7.20813	5.87253	6.83175	6.86935	6.04282	6.11962	6.25973	7.076	6.52982	6.2875	6.62543	6.94005	7.0707	7.84502	9.39872	8.329	7.12092	5.9689	7.21582	6.73395	6.47797	6.25278	5.81332	7.10768	7.11125	7.21287	6.77368	7.12542	7.22227	7.81103	7.68957	6.79887	7.12215	6.24058	6.39478	6.52505	7.42045	6.4825
FBN2		7.1565	6.32245	6.64265	6.74645	6.51765	5.7714	7.11465	8.8938	5.7923	4.5759	7.0981	8.00765	4.766	5.49975	6.6182	5.9897	6.4136	7.2431	5.04595	7.5618	5.7742	5.3825	7.61775	7.4473	6.8094	7.3422	7.2234	6.2087	6.7746	6.48605	5.79895	5.82265	6.30965	7.6766	7.9978	6.8633	5.3119	7.1226	7.01915	7.79525	6.73895	7.77805	7.7719	6.51915	7.6979	6.2306	7.71575	7.8427
FHIT		10.626	9.5507	10.004	9.5032	11.174	8.8704	9.9425	10.337	9.9932	8.0526	10.72	11.003	10.41	10.383	10.921	10.789	8.7452	9.271	10.452	10.518	9.5349	9.6692	9.9315	9.4522	11.282	9.0098	10.125	9.889	8.5232	8.3434	8.1106	8.3115	7.7238	7.4396	8.929	9.0591	7.6639	8.1829	7.6518	7.8845	8.8326	10	8.3478	7.0725	8.2569	8.6826	5.7004	7.6242
FYB		7.40993	6.53337	5.54997	6.77147	5.84707	7.40177	6.4294	7.74307	5.7629	5.3467	7.53163	6.38297	6.85193	8.83003	5.52707	6.4956	7.1169	6.6557	6.6944	7.89933	5.1979	7.67837	8.09357	6.26937	7.83827	8.28013	7.14377	4.51433	6.8626	6.63917	6.2525	6.2039	6.5323	6.2499	6.56677	7.0734	6.46123	6.72667	6.67707	5.43883	7.16507	5.47267	6.8908	5.9531	7.16067	6.1069	6.36073	6.1771
GBA3		6.8215	7.3628	7.2696	7.0079	4.6439	4.6264	6.1898	9.3657	7.321	6.3038	8.2075	6.7722	7.1355	7.3514	5.9955	6.1839	6.78	6.6767	7.7067	6	7.1436	6.1799	7.5954	7.1497	8.6471	7.4221	6.3923	6.0661	6.8342	4.9635	6.5759	5.8329	7.5243	6.3889	6.8304	8.4254	7.2687	6.278	6.6132	6.6653	7.2075	6.9796	6.1518	7.301	7.2798	4.3291	7.6893	7.1447
GPR125		9.6031	8.5322	8.8784	8.6402	9.7705	8.2987	9.8842	7.6689	9.2189	9.3461	9.9462	9.1035	8.6896	10.238	10.058	9.5504	8.3545	7.12	10.768	10.697	9.3106	8.2564	10.17	7.7944	10.22	9.7951	5.1859	9.3841	9.2766	9.9966	9.5778	9.0829	8.8234	9.8966	9.1528	9.1849	9.4068	9.2794	9.8211	10.101	9.6184	9.9868	8.5133	8.9278	9.1283	9.0104	9.8458	9.0725
HAP1		6.4099	6.2242	5.87155	5.56075	4.59095	5.81285	6.38095	8.5778	6.63285	5.79155	6.3335	5.16185	6.367	6.38325	5.83575	6.0328	5.9828	6.4378	6.24095	6.6188	5.7921	5.5918	7.2826	5.7678	7.8534	7.6533	6.26115	5.6046	6.37465	7.1379	4.9741	6.27365	6.74505	5.8078	7.0377	6.43585	6.6632	5.8942	5.41275	6.67645	6.36505	6.2558	6.3117	5.83265	6.5121	5.7914	6.32845	5.88165
KCNN1		6.9117	6.6625	8.0779	8.0488	7.5895	6.8291	8.2517	5.5454	7.6489	8.097	6.7018	7.5407	6.7879	6.3558	7.452	7.2593	7.5345	8.2099	6.3802	5.6029	7.949	7.7455	8.3919	7.0896	10.841	10.056	8.9704	7.4902	7.7421	7.4886	7.3923	8.4586	8.0449	5.466	6.0157	5.3255	8.2021	7.5407	6.7197	7.9003	8.3416	7.3505	8.5165	8.2398	5.9093	8.1132	7.8728	7.0011
LBH		10.17	9.8694	9.7494	9.416	9.7566	9.4288	10.648	10.264	10.44	7.4886	10.076	10.097	10.041	10.778	9.9241	9.7062	9.6383	9.1772	9.7313	9.9807	9.969	8.4545	10.282	10.562	11.143	10.761	9.4522	8.7411	10.857	10.34	10.642	10.379	10.63	9.8577	10.648	10.514	10.283	10.223	10.062	10.309	10.35	10.374	10.203	10.276	10.481	10.749	10.057	11.08
MKL2		9.0101	8.8405	9.1754	9.1652	9.8741	8.4212	8.9884	9.5388	9.1083	9.5859	9.7586	9.3394	9.2661	9.193	9.5188	9.5442	8.7619	8.6675	8.866	8.7964	9.2886	8.5298	8.6886	9.4832	10.206	9.5014	8.7334	8.796	8.983	9.5997	9.8011	9.3387	9.4731	9.0588	9.7286	9.4637	9.4814	9.4979	9.2199	9.1505	9.1657	9.3115	9.3376	8.9245	8.3828	9.0792	8.9661	9.5366
NARFL		9.3558	10.044	9.5941	9.0017	10.174	8.0864	9.2446	7.4111	8.9419	7.4051	9.2092	8.2026	9.6224	8.4524	8.9713	9.3074	7.5094	8.8517	7.2658	9.4694	9.4051	8.7231	9.0827	9.8916	10.462	10.121	9.1429	8.4375	8.6177	8.7132	9.9691	9.5878	8.7529	7.6977	8.8179	10.199	9.6132	9.0034	9.9226	9.3945	6.1918	10.333	8.403	9.3893	9.5771	8.8012	9.3008	9.8634
POU2AF1		12.903	12.054	11.312	11.229	12.829	10.185	11.708	13.263	11.811	9.8849	12.578	12.634	11.971	12.686	11.996	11.758	8.3088	12.067	12.41	12.609	12.214	10.403	12.428	11.295	12.55	12.054	11.347	12.185	12.019	11.744	12.102	11.617	11.337	11.585	10.906	10.154	10.966	11.11	10.219	11.564	11.377	11.107	11.453	11.532	11.64	11.828	11.887	11.284
PTPRK		7.6395	8.7238	8.5384	6.5835	7.3733	7.6802	9.4413	7.7197	4.0531	7.3828	8.2771	8.4611	8.5228	8.5611	7.1075	7.7675	7.9972	7.9396	6.8455	8.0672	5.3854	2.7442	9.644	5.8329	12.101	7.9875	8.3111	9.1674	8.5224	8.6169	7.12	7.5645	7.9039	8.4963	9.0912	7.8202	7.3452	7.2555	6.8022	6.382	6.7415	4.6611	5.7087	4.7866	8.489	6.8304	7.5118	6.7682
RAG1		11.998	11.222	10.638	9.6123	12.09	8.3323	11.101	9.5531	11.145	8.1982	10.968	12.171	8.5725	11.203	11.592	10.662	7.7944	10.524	9.9526	10.492	9.8738	9.4198	10.498	8.7931	12.573	12.016	9.3206	8.2153	8.2761	9.0326	9.1834	9.9306	8.8316	9.953	8.6579	9.3569	9.0392	9.6167	8.9655	7.2873	9.1898	10.419	9.8162	8.43	8.719	9.2726	7.9704	8.5204
RAG2		8.3403	8.1977	9.482	7.0896	9.7098	6.479	7.5306	8.4802	5.9021	6.6206	8.4288	7.646	6.4854	8.6377	6.9201	7.9057	7.0045	9.1467	8.1977	6.5314	7.8869	6.098	8.9983	7.8272	7.4128	7.8342	7.0279	6.487	9.3848	9.3792	9.6973	9.5757	9.8427	9.4848	8.8508	10.191	9.7745	9.2981	9.6571	7.8208	9.3269	9.5621	8.9405	8.7702	9.2569	9.5452	9.9118	9.5361
RASA4		8.0693	9.1223	8.5188	9.9205	9.1744	8.2031	7.7204	9.655	9.1403	7.4153	8.339	8.2583	7.9153	8.2274	8.4034	9.4537	8.5228	7.8323	8.5298	8.457	7.7177	8.5699	8.208	8.808	9.8056	9.0226	7.9588	9.2021	8.1634	8.42	8.8218	8.435	8.6442	8.8323	8.5488	7.9248	8.1553	9.0547	9.5121	9.3461	8.8688	8.5638	8.4907	8.6154	7.9858	8.1729	8.1001	7.1375
TCFL5		11.09	8.6671	8.1111	8.0395	8.6543	9.0872	10.36	6.3309	11.388	7.3785	9.7322	11.307	8.5157	8.9498	9.6164	10.478	8.8424	9.4157	9.7917	9.0856	9.0279	8.7944	9.687	9.2958	13.154	12.534	4.8379	11.772	9.0803	8.9108	10.624	10.133	8.7056	11.136	10.587	10.002	9.7908	10.682	10.836	8.4157	9.4363	10.462	11.777	8.9861	9.5865	8.9992	9.3302	9.9893
TMCC1		8.45107	8.2553	7.5545	8.07163	8.03563	8.2449	7.98293	9.41787	7.51667	7.81293	8.04643	8.30893	7.45923	7.5618	7.803	7.2269	8.03013	8.25273	8.1067	7.77353	7.66673	7.90707	7.33267	7.4701	8.21657	8.67013	7.03197	7.06547	8.27327	8.33567	7.86647	7.2903	8.26987	8.33383	8.25973	6.51513	7.94333	7.72607	7.76037	8.1403	7.81063	7.8339	8.00997	7.47743	8.3725	8.1503	6.88987	8.0064
TNS1		6.3184	8.00402	7.52974	6.79264	7.42024	6.93778	7.39676	7.65292	7.19892	6.42698	6.78892	7.19856	6.32298	7.17028	6.2121	7.16824	6.02734	6.45742	7.08846	7.4965	5.18774	7.5226	7.68982	8.43824	8.53552	9.50112	7.40766	6.9122	7.13176	6.9347	6.98748	6.71594	6.45798	6.93078	6.79058	6.29882	7.05954	7.1971	7.16874	7.89776	7.63054	7.42448	7.61376	6.86664	6.91198	7.0596	7.17534	7.27728
TRANK1		10.487	10.206	10.008	10.309	10.112	9.9826	10.11	9.3088	9.6825	8.867	9.9105	9.5123	10.525	10.378	9.6782	9.9575	9.326	9.8427	9.4436	9.9145	10.22	9.6961	10.009	10.178	10.865	10.729	9.5898	8.6257	10.004	9.7231	9.6616	9.9293	10.013	9.8456	9.9223	9.886	10.136	9.8155	9.4582	10.122	10.137	10.316	9.2007	9.6555	10.33	9.79	9.9229	9.5392
TSPYL5		8.9201	8.3633	7.247	7.246	10.859	7.1928	6.4111	8.9475	9.5052	8.0612	9.1174	7.9669	6.3111	8.7556	10.707	5.7892	7.2153	5.225	6.7774	8	5.7142	7.0585	8.8022	7.0575	10.541	7.2909	7.7675	6.946	9.0782	8.7032	7.8405	11.04	8.7101	10.168	8.1153	9.5241	7.8221	7.5531	7.3776	8.2432	7.2536	9.2766	8.1298	6.0575	5.8227	8.8811	6.8887	7.6984
TUSC3		6.36653	5.68413	6.94473	6.3057	6.47413	5.97697	6.24463	8.3424	4.87117	5.06753	6.1456	7.10737	6.1901	6.59353	6.12597	5.95427	5.6234	6.3839	4.7446	5.91667	6.04813	5.9627	7.443	5.91213	8.64657	6.88593	6.62757	7.09177	7.28077	6.08913	5.39473	6.07407	5.35223	7.16933	8.11433	6.0486	5.82923	6.25463	5.6549	5.77213	6.03633	6.74363	5.9651	6.18083	6.1166	5.54723	6.5544	5.6556
WBP1L		10.335	9.9684	9.6505	9.7399	10.545	10.009	9.8419	9.5542	9.9257	9.4713	9.9028	10.234	9.8184	10.093	10.297	9.7199	10.238	10.1	9.903	9.8974	9.8688	9.9353	10.11	9.3802	12.246	10.985	9.0331	8.284	9.9975	9.7383	9.6484	9.8043	10.249	10.083	9.9012	9.5183	9.7542	9.9791	9.6919	9.4808	9.506	9.8115	9.7023	9.9022	9.944	9.9953	10.199	9.7359
[variables end]
[truncated: 206 more columns]

## Sheet: DS6
	geo_accession	GSM645360	GSM645386	GSM645387	GSM645394	GSM645395	GSM645396	GSM645397	GSM645398	GSM645399	GSM645400	GSM645401	GSM645402	GSM645403	GSM645404	GSM645406	GSM645407	GSM645408	GSM645418	GSM645419	GSM645421	GSM645422	GSM645423	GSM645424	GSM645425	GSM645426	GSM645427	GSM645428	GSM645429	GSM645430	GSM645431	GSM645433	GSM645434	GSM645435	GSM645436	GSM645437	GSM645438	GSM645439	GSM645440	GSM645441	GSM645442	GSM645443	GSM645444	GSM645445	GSM645446	GSM645447	GSM645448	GSM645449	GSM645450
	cell type	childhood ALL with high hyperdiploid karyotype	childhood ALL with TCF3-PBX1 rearrangement	childhood ALL with TCF3-PBX1 rearrangement	childhood ALL with ETV6-RUNX1 rearrangement	childhood ALL with ETV6-RUNX1 rearrangement	childhood ALL with ETV6-RUNX1 rearrangement	childhood ALL with ETV6-RUNX1 rearrangement	childhood ALL with ETV6-RUNX1 rearrangement	childhood ALL with ETV6-RUNX1 rearrangement	childhood ALL with ETV6-RUNX1 rearrangement	childhood ALL with ETV6-RUNX1 rearrangement	childhood ALL with ETV6-RUNX1 rearrangement	childhood ALL with ETV6-RUNX1 rearrangement	childhood ALL with ETV6-RUNX1 rearrangement	childhood ALL with ETV6-RUNX1 rearrangement	childhood ALL with ETV6-RUNX1 rearrangement	childhood ALL with ETV6-RUNX1 rearrangement	childhood ALL with MLL rearrangement	childhood ALL with MLL rearrangement	childhood ALL with MLL rearrangement	childhood ALL with MLL rearrangement	childhood ALL with MLL rearrangement	childhood ALL with MLL rearrangement	childhood ALL with MLL rearrangement	childhood ALL with MLL rearrangement	childhood ALL with MLL rearrangement	childhood ALL with MLL rearrangement	childhood ALL with MLL rearrangement	childhood ALL with MLL rearrangement	childhood ALL with MLL rearrangement	childhood ALL with BCR-ABL1 rearrangement	childhood ALL with BCR-ABL1 rearrangement	childhood ALL with BCR-ABL1 rearrangement	childhood ALL with BCR-ABL1 rearrangement	childhood ALL with BCR-ABL1 rearrangement	childhood ALL with BCR-ABL1 rearrangement	childhood ALL with BCR-ABL1 rearrangement	childhood ALL with BCR-ABL1 rearrangement	childhood ALL with BCR-ABL1 rearrangement	childhood ALL with BCR-ABL1 rearrangement	childhood ALL with BCR-ABL1 rearrangement	childhood ALL with BCR-ABL1 rearrangement	childhood ALL with BCR-ABL1 rearrangement	childhood ALL with BCR-ABL1 rearrangement	childhood ALL with BCR-ABL1 rearrangement	childhood ALL with BCR-ABL1 rearrangement	childhood ALL with BCR-ABL1 rearrangement	childhood ALL with BCR-ABL1 rearrangement
	description	JD0168-B-ALL-v5-U133A	JD0036-ALL-v5-U133A	JD0203-ALL-v5-U133A	JD0066-ALL-v5-U133A	JD0056-ALL-v5-U133A	JD0058-ALL-v5-U133A	JD0059-ALL-v5-U133A	JD0016-ALL-v5-U133A	JD0048-ALL-v5-U133A	JD0085-ALL-v5-U133A	JD0107-ALL-v5-U133A	JD0109-ALL-v5-U133A	JD0123-ALL-v5-U133A	JD0139-ALL-v5-U133A	JD0193-ALL-v5-U133A	JD-ALD096-v5-U133A	JD-ALD108-v5-U133A	JD0080-ALL-v5-U133A	JD0084-ALL-v5-U133A	JD0124-ALL-v5-U133A	JD-ALD009-v5-U133A	JD-ALD433-v5-U133A	JD-ALD180-v5-U133A	JD-ALD057-v5-U133A	JD-ALD052-v5-U133A	JD-ALD294-v5-U133A	JD-ALD078-v5-U133A	JD0284-ALL-v5-U133A	JD-ALD232-v5-U133A	JD-ALD385-v5-U133A	JD-ALD494-v5-U133A	JD-ALD613-v5-U133A	JD0102-ALL-v5-U133A	JD0129-ALL-v5-U133A	JD0154-ALL-v5-U133A	JD0192-ALL-v5-U133A	JD0206-ALL-v5-U133A	JD-ALD008-v5-U133A	JD-ALD035-v5-U133A	JD-ALD386-v5-U133A	JD-ALD387-v5-U133A	JD-ALD388-v5-U133A	JD-ALD389-v5-U133A	JD-ALD390-v5-U133A	JD-ALD428-v5-U133A	JD-ALD264-v5-U133A	JD-ALD039-v5-U133A	JD-ALD391-v5-U133A
	Subtype	Hyperdiploid	TCF3-PBX1	TCF3-PBX1	ETV6-RUNX1	ETV6-RUNX1	ETV6-RUNX1	ETV6-RUNX1	ETV6-RUNX1	ETV6-RUNX1	ETV6-RUNX1	ETV6-RUNX1	ETV6-RUNX1	ETV6-RUNX1	ETV6-RUNX1	ETV6-RUNX1	ETV6-RUNX1	ETV6-RUNX1	MLL	MLL	MLL	MLL	MLL	MLL	MLL	MLL	MLL	MLL	MLL	MLL	MLL	BCR-ABL1	BCR-ABL1	BCR-ABL1	BCR-ABL1	BCR-ABL1	BCR-ABL1	BCR-ABL1	BCR-ABL1	BCR-ABL1	BCR-ABL1	BCR-ABL1	BCR-ABL1	BCR-ABL1	BCR-ABL1	BCR-ABL1	BCR-ABL1	BCR-ABL1	BCR-ABL1
	Subtype (ER-like defined by RAG1-signature)	Hyperdiploid	TCF3-PBX1	TCF3-PBX1	ETV6-RUNX1	ETV6-RUNX1	ETV6-RUNX1	ETV6-RUNX1	ETV6-RUNX1	ETV6-RUNX1	ETV6-RUNX1	ETV6-RUNX1	ETV6-RUNX1	ETV6-RUNX1	ETV6-RUNX1	ETV6-RUNX1	ETV6-RUNX1	ETV6-RUNX1	MLL	MLL	MLL	MLL	MLL	MLL	MLL	MLL	MLL	MLL	MLL	MLL	MLL	BCR-ABL1	BCR-ABL1	BCR-ABL1	BCR-ABL1	BCR-ABL1	BCR-ABL1	BCR-ABL1	BCR-ABL1	BCR-ABL1	BCR-ABL1	BCR-ABL1	BCR-ABL1	BCR-ABL1	BCR-ABL1	BCR-ABL1	BCR-ABL1	BCR-ABL1	BCR-ABL1
ABCG2		7.4187	7.7238	8.1017	9.6184	9.3527	9.3079	8.1724	8.6589	9.2379	9.3024	9.1508	8.8035	8.0773	9.5454	9.8892	9.225	9.9919	6.0811	8.1416	6.2498	6.7957	7.8074	7.5607	6.8061	7.8035	7.9658	7.4111	7.2394	8.0285	7.6942	8.0101	7.4338	7.949	8.6224	8.4537	8.5812	9.2861	7.3246	7.3949	8.6618	8.0268	6.991	8.6402	6.1457	8.8872	9.1176	8.1308	6.5577
ABHD10		10.53	10.248	10.512	11.073	10.946	10.998	10.657	11.174	10.953	11.029	10.874	10.408	11.122	10.502	10.825	10.556	10.632	10.589	10.347	10.701	10.404	10.406	10.809	10.532	10.521	10.571	10.159	10.625	10.607	10.147	10.802	10.274	10.13	10.075	10.055	10.475	9.2055	10.301	8.9577	10.273	10.414	10.154	10.048	10.358	10.285	10.193	10.074	9.821
ABHD3		9.0163	9.271	9.2939	10.172	11.481	9.6775	11.167	11.742	10.128	11.66	9.9287	10.632	11.634	10.212	10.965	11.288	11.23	9.2317	9.2099	9.7177	9.1487	8.882	9.3746	9.3323	8.3711	9.0564	9.5634	9.2812	8.3001	9.6448	9.4535	9.3108	8.6485	9.7797	7.8297	8.953	9.3149	7.9779	8.1288	8.4898	8.5534	8.3291	9.0003	7.4051	8.7672	10.57	7.6611	7.8814
ARHGEF4		6.10047	5.60023	5.12823	7.856	8.28233	8.73687	8.2691	8.02403	8.98573	7.34263	8.85143	8.14427	8.11743	9.81237	7.43663	7.74633	8.43123	6.96293	7.11063	6.17637	5.23993	7.18687	6.65393	5.44563	5.90583	6.84553	6.43457	5.3997	6.928	5.85977	5.75147	6.73753	6.78453	5.88727	6.5503	7.22917	7.31077	5.5653	5.83757	6.787	6.28977	5.2772	5.79193	7.0255	6.70683	6.66667	6.65823	6.81943
CBFA2T3		11.095	10.215	10.267	12.633	11.854	12.102	11.376	12.313	12.158	12.363	11.878	11.852	11.566	12.29	12.471	12.228	11.878	10.711	11.408	10.423	10.835	10.734	9.4373	10.565	10.589	10.432	10.421	10.26	10.909	9.8259	10.255	10.469	10.886	10.935	10.923	10.638	10.26	10.485	9.4147	10.987	10.299	10.21	10.129	10.759	11.417	10.978	10.958	9.2866
CLIC5		7.0149	7.10697	6.6903	9.35157	10.4454	11.1893	10.7152	9.6508	10.6292	9.8438	9.98063	10.4662	10.5333	9.86027	9.23037	10.9377	10.3399	7.94053	7.78813	6.1429	6.59197	6.31833	7.5967	6.0743	6.4703	7.52697	6.93003	6.20877	7.43753	4.88027	6.57547	6.01413	7.32837	6.24277	6.50137	5.04677	8.34747	5.361	7.0883	7.48537	6.22833	7.70167	7.72733	6.30657	6.52093	5.842	7.55207	7.5252
DRAM1		9.7175	8.5481	8.2817	10.85	11.566	11.933	11.451	11.615	11.074	11.675	10.767	10.383	11.104	10.628	11.145	11.497	11.311	8.5157	8.6132	7.9646	9.6008	10.638	8.2868	9.3001	9.8805	9.8343	8.8517	8.1049	9.8668	9.1064	10.079	10.438	9.5	8.867	8.9123	9.6354	7.9331	9.2201	9.5308	9.1997	8.6756	9.4713	9.3589	9.7462	9.3083	9.6507	8.7515	9.0118
DSC3		7.4768	7.1089	5.8825	9.7233	10.3279	9.3671	10.491	9.369	9.35255	9.42495	9.57695	9.4711	7.4388	10.453	11.055	10.8715	10.571	7.77285	8.16425	6.62105	5.2463	6.3822	7.9067	6.2985	6.50805	6.0042	7.11715	6.175	7.77705	6.74805	6.15145	6.4241	6.96155	5.68405	7.11185	6.60955	8.0848	6.61235	5.86685	6.5895	7.58105	7.42285	7.5564	6.52075	7.2801	6.9987	7.63605	6.3372
ENPP4		6.80655	7.3109	6.3285	8.0507	8.15925	8.0677	8.4884	7.2668	8.7141	8.2599	7.46025	8.4378	8.2955	7.6478	8.366	8.30335	8.8191	6.7827	4.9083	6.49355	6.1035	4.76475	8.05975	3.5044	5.64965	7.419	5.0223	6.51785	6.5424	3.2574	5.3054	7.52105	5.0467	7.7307	6.6168	7.9313	7.54055	6.31925	5.3748	5.68175	7.23545	6.2932	8.04945	4.32965	7.2757	6.6268	6.78165	7.0487
EPN2		5.6779	5.08915	5.63195	6.05055	6.19465	7.4988	6.3631	6.6333	7.10505	6.01345	7.22195	6.2106	6.28125	7.1082	6.1471	6.3112	6.69925	5.90145	5.8612	5.2033	5.10125	4.98255	5.40675	5.8911	5.05715	5.9404	6.00375	4.8129	6.264	5.99535	5.9459	5.4564	4.99265	5.34085	6.36725	5.23135	6.7663	5.52195	3.56555	5.6936	4.93645	4.5714	5.62815	5.4093	4.99185	4.4485	6.0607	5.1399
EPOR		6.95175	7.1251	7.12058	8.08775	8.43012	8.34162	8.14663	9.35347	9.22923	7.62637	8.71265	8.43082	8.74913	8.7747	8.84358	8.61313	8.7878	7.09018	7.63402	6.4233	6.31172	6.18055	7.8403	7.54852	6.67008	7.17385	7.07115	7.14205	7.2319	7.03813	8.15048	7.00057	6.7795	7.28988	7.02138	7.60182	7.80477	5.4677	6.34177	7.20775	5.87243	6.8313	6.8686	6.0426	6.25643	7.07465	6.2847	6.62543
FBN2		5.9759	7.1226	7.77165	6.68325	8.0179	8.8991	8.33395	7.96425	8.0612	7.82595	7.8704	8.6409	8.3754	8.91515	7.8123	9.4968	8.30415	7.60255	7.6016	4.65235	5.87075	4.5942	6.38345	6.50285	7.0799	7.2637	7.31535	6.44995	6.6537	7.0978	6.32245	6.6422	6.74645	6.5166	5.77	7.11365	8.8933	5.79165	4.5759	7.09775	8.007	4.7589	5.49975	6.6178	6.41275	7.24145	7.5618	5.7687
FHIT		8.8602	8.1824	8.3474	10.611	10.94	10.761	10.341	10.594	10.787	10.71	10.971	11.112	11.352	10.42	11.307	11.164	10.74	6.4246	7.5584	7.2928	4.6029	6.7334	8.7879	7.641	4.6837	8.9063	8.0682	8.8326	8.6286	7.1241	9.5504	10.004	9.5028	11.174	8.8701	9.9421	10.337	9.9928	8.052	10.72	11.003	10.409	10.382	10.92	8.7445	9.2705	10.517	9.5345
FYB		6.00083	6.72647	6.88917	6.96293	8.66587	7.99643	8.47677	8.1182	8.43003	7.06357	8.1952	8.43623	8.16373	7.76833	7.98497	8.41703	7.9061	6.51543	7.6841	6.0537	6.65603	5.12337	8.4855	6.67303	7.20857	6.30047	7.4819	6.88743	7.3187	6.79353	6.53337	5.54863	6.7712	5.8456	7.4016	6.42883	7.74213	5.76263	5.34647	7.53107	6.38177	6.85173	8.82947	5.52583	7.11823	6.65553	7.8987	5.19723
GBA3		7.3282	6.278	6.1518	8.6784	7.7609	5.7787	8.2914	7.052	8.8157	8.0466	8.3576	8.8452	9.6413	8.9741	9.6377	10.098	9.6985	7.4229	7.0596	7.3949	6.9875	6.8061	8.3966	6.6907	6.6511	7.2546	7.2451	6.7944	8.0629	5.9378	7.3619	7.2677	7.0079	4.6439	4.6206	6.1859	9.3654	7.3201	6.3038	8.206	6.7708	7.1355	7.3514	5.9955	6.78	6.6753	6	7.1426
GPR125		9.5857	9.2789	8.5125	11.131	10.275	9.7199	10.007	10.797	10.6	10.883	9.9764	11.343	10.732	10.138	10.768	11.142	10.848	6.6044	8.5496	9.4265	8.1948	8.2914	9.0392	8.5353	7.3416	8.5902	8.5561	8.2427	8.5192	9.0438	8.5322	8.8781	8.6399	9.77	8.2987	9.8839	7.6682	9.2184	9.3454	9.9459	9.103	8.6893	10.237	10.058	8.3536	7.12	10.696	9.3102
HAP1		6.1812	5.8942	6.3114	9.3963	8.1104	7.93895	7.8739	7.6228	7.31445	8.5311	6.93645	7.7827	8.0043	7.8277	8.28215	7.7759	7.16105	6.88415	6.2468	5.5117	6.20475	6.51495	7.0474	5.04035	4.6078	6.4571	6.4277	3.95435	7.15915	6.0269	6.2236	5.8713	5.5602	4.59095	5.8124	6.38075	8.57745	6.6344	5.79055	6.3331	5.16185	6.367	6.3829	5.83535	5.9828	6.4378	6.61855	5.7921
KCNN1		7.9519	7.5399	8.5161	10.823	10.134	10.237	10.008	10.293	10.38	9.6634	10.227	9.7313	10.147	10.42	10.413	9.6012	10.175	8.8275	8.7846	6.2384	7.3038	6.9554	6.6132	7.4967	5.8278	8.8517	6.4725	7.7635	8.6457	8.3606	6.6625	8.0773	8.0482	7.5887	6.8278	8.2512	5.5423	7.6489	8.0965	6.7004	7.5399	6.7879	6.3558	7.4512	7.5345	8.2104	5.6029	7.9484
LBH		9.3476	10.223	10.202	10.495	11.456	11.137	11.154	10.931	10.719	10.904	10.535	10.752	10.988	10.471	11.028	11.068	11.209	11.372	9.6788	10.809	9.648	10.806	11.195	9.9139	9.7497	10.278	11.287	10.968	10.035	9.7082	9.869	9.7489	9.4155	9.7562	9.4284	10.648	10.264	10.439	7.4878	10.075	10.097	10.04	10.778	9.9236	9.6379	9.1767	9.9803	9.9685
MKL2		8.6823	9.4975	9.3372	10.153	9.5592	9.9542	9.6464	9.4009	9.7652	9.941	9.7495	9.7964	9.6877	9.5603	9.5621	10.094	9.9434	9.1714	8.5527	9.8285	8.9413	9.0199	8.797	9.2691	8.3567	9.1145	8.9519	9.1883	9.3276	8.3949	8.8398	9.1749	9.1647	9.8736	8.4208	8.9878	9.5384	9.1083	9.5853	9.7582	9.339	9.2654	9.1925	9.5185	8.7612	8.6668	8.7957	9.2882
NARFL		7.5607	9.0028	8.4026	10.878	10.535	10.287	10.689	10.498	10.684	10.462	10.07	10.972	10.495	10.752	10.268	10.589	9.8009	8.7777	8.6021	7.9559	6.6294	7.321	5.0959	8.5523	9.3231	8.2422	9.6833	8.2987	7.6431	8.4854	10.044	9.5936	9.0014	10.173	8.0859	9.2441	7.4102	8.9413	7.4051	9.209	8.2021	9.6221	8.452	8.9707	7.5094	8.8514	9.469	9.4047
POU2AF1		11.299	11.109	11.453	12.902	12.367	12.27	11.919	12.341	12.432	12.818	12.231	12.476	12.439	11.604	12.726	12.72	12.922	11.856	10.292	11.288	9.7094	10.187	10.444	11.94	10.266	10.385	11.645	12.065	11.503	10.3	12.054	11.311	11.229	12.828	10.184	11.708	13.263	11.811	9.8845	12.578	12.633	11.971	12.686	11.996	8.3079	12.066	12.608	12.213
PTPRK		7.2882	7.2546	5.706	9.9809	10.691	10.811	10.611	12.2	10.971	11.704	8.5423	11.772	11.68	8.7283	12.45	11.545	11.977	8.1629	8.1704	10.343	7.2201	7.2546	9.936	7.8667	7.3327	7.8086	7.6596	7.5789	8.9901	8.2687	8.7235	8.5376	6.5835	7.3733	7.6795	9.4407	7.719	4.0531	7.382	8.2761	8.4607	8.522	8.5603	7.1064	7.9972	7.9384	8.0666	5.3854
RAG1		8.9516	9.6162	9.8157	12.186	12.548	13.094	12.054	11.61	13.28	12.473	12.349	13.015	12.877	11.431	13.111	12.871	12.374	5.0531	8.5314	8.6381	10.615	10.549	8.4446	9.5257	9.0493	9.6717	4.5484	10.283	10.16	9.6516	11.221	10.638	9.6119	12.09	8.3318	11.101	9.5527	11.144	8.1977	10.968	12.17	8.5721	11.203	11.591	7.7938	10.524	10.491	9.8733
RAG2		6.8405	9.2976	8.9399	7.7408	7.7735	9.0803	6.5345	7.8918	8.2119	7.7442	6.3363	8.4769	9.6949	7.808	8.1809	9.1528	8.8784	6.2983	7.5337	6.2536	8.5419	9.7856	6.8227	9.0249	8.1814	8.3056	6.7905	8.7876	8.8857	7.799	8.1977	9.4816	7.0885	9.7094	6.4774	7.5314	8.4802	5.8997	6.6191	8.4284	7.646	6.4838	8.6377	6.9201	7.0034	9.1462	6.5298	7.8869
RASA4		8.6851	9.0542	8.4898	9.5407	10.06	10.242	10.706	11.331	10.67	9.7969	8.9807	10.385	10.349	9.0888	10.362	9.3298	10.321	8.0869	8.4254	8.4838	7.7388	8.1943	4.5046	8.5668	8.7964	8.6614	9.287	8.6777	7.9218	7.9646	9.1221	8.5185	9.9201	9.1739	8.2026	7.7197	9.6545	9.1398	7.4145	8.3385	8.2579	7.9147	8.2269	8.403	8.5224	7.8316	8.4566	7.7177
TCFL5		9.3562	10.681	11.777	13.07	13.013	12.288	12.903	12.922	12.552	12.966	12.516	12.88	12.363	13.04	13.109	12.801	13.142	9.1163	9.9431	9.1035	9.2932	8.9399	8.208	9.2389	8.8269	9.148	9.4111	8.9387	8.5216	8.6721	8.6668	8.1106	8.0389	8.6539	9.0867	10.359	6.3309	11.387	7.3776	9.7318	11.306	8.5153	8.9492	9.6158	8.8417	9.4153	9.0851	9.0274
TMCC1		7.741	7.72503	8.0094	8.08627	8.5604	8.23833	8.53617	8.48923	8.56383	8.25753	8.6717	8.7851	9.2274	8.75317	8.88243	8.8657	8.80387	7.6489	7.93273	8.34967	7.42723	7.4795	8.09303	8.3037	8.23813	7.6604	7.6554	8.09747	7.23437	6.93943	8.25507	7.554	8.0711	8.03507	8.2447	7.98257	9.41733	7.51627	7.8123	8.04623	8.3085	7.45877	7.56153	7.80283	8.0296	8.25247	7.77313	7.66607
TNS1		7.54134	7.19648	7.61336	8.86616	8.7615	8.48002	8.7843	9.40978	8.6723	8.22288	8.91996	7.94916	8.85826	8.91824	9.00842	8.9904	8.64476	6.3416	6.22784	6.1549	6.72744	6.36338	6.08478	6.26492	6.75484	6.89732	6.09842	6.22208	7.53608	7.35504	8.00358	7.52934	6.79248	7.41992	6.93748	7.39658	7.65268	7.1988	6.42664	6.78874	7.19596	6.3225	7.17002	6.21062	6.02716	6.45712	7.4961	5.18754
TRANK1		9.1228	9.8151	9.2002	10.457	10.485	10.286	10.027	9.7221	10.566	10.416	10.307	10.516	10.564	10.361	10.213	10.324	10.239	10.125	9.6071	9.4456	9.255	9.2319	10.102	9.4806	9.6753	9.601	9.9804	9.6222	10.015	9.3374	10.206	10.007	10.309	10.111	9.9821	10.109	9.3086	9.6821	8.8664	9.91	9.512	10.524	10.377	9.6777	9.3255	9.8422	9.9141	10.219
TSPYL5		6.4363	7.5531	8.1293	11.978	11.104	11.262	11.035	10.262	10.59	11.1	10.824	10.787	8.1043	10.363	10.556	12.044	11.883	4.1457	6.6653	7.1477	6.5607	6.0725	4.991	7.2517	6.6991	7.511	9.3374	7.0917	7.4854	6.824	8.3628	7.247	7.246	10.859	7.1928	6.4463	8.9481	9.5048	8.0607	9.1169	7.9664	6.3111	8.7552	10.707	7.2143	5.225	8	5.7142
TUSC3		7.0634	6.25463	5.96463	9.36473	8.3854	9.38727	9.117	6.87637	9.01737	8.57893	9.16943	8.17227	8.76267	8.6088	9.13577	9.2114	9.45747	7.1638	6.76817	6.51397	5.0007	6.28183	5.90707	5.198	5.4567	7.01273	6.24513	5.758	7.79063	5.6747	5.68393	6.94427	6.3057	6.47363	5.97667	6.24447	8.3421	4.87117	5.06847	6.14523	7.10707	6.1901	6.59323	6.1256	5.62283	6.38593	5.91563	6.04813
WBP1L		10.15	9.9787	9.702	11.384	11.423	11.589	11.624	11.642	11.378	11.252	11.178	11.628	12.284	11.287	11.45	11.606	11.498	10.194	9.912	9.5767	9.9924	10.302	9.9561	10.06	9.6554	9.7866	9.8294	10.08	10.846	9.8296	9.9681	9.6502	9.7396	10.545	10.009	9.8416	9.554	9.9253	9.4707	9.9025	10.233	9.8179	10.093	10.296	10.238	10.099	9.8969	9.8684
[variables end]
[truncated: 124 more columns]

## Sheet: DS7
	Fusion gene 1				DUX4-IGH		BCR-ABL1	ETV6-RUNX1		KMT2A-AFF1	KMT2A-MLLT3	DUX4-IGH	DUX4-chr8q24.21-IGH***						PAX5-ETV6	ATP5C1-ZNF384***	TTYH3-PDGFA	KMT2A-MLLT4	ETV6-RUNX1	KMT2A-MLLT3			DUX4-IGH					SEMA6A-FEM1C			DUX4-IGH		P2RY8-CRLF2	DUX4-IGH	TTYH3-PDGFA		DUX4-IGH	PQLC1-MBP	TRIM13-MYO16	BCR-ABL1	ETV6-RUNX1		SEMA6A-FEM1C	ETV6-RUNX1	ETV6-RUNX1
	Fusion gene 2				PDGFRA-SF1			RUNX1-ETV6		AFF1-KMT2A									KRAS-GRIN2B				RUNX1-ETV6												CD69-HIST1H2BG			PAX5-ZCCHC7			PDGFRA-SF1	PAX5-ZCCHC7		ABL1-BCR				DCAF5-ETV6	RUNX1-ETV6
	Fusion gene 3				SEMA6A-FEM1C														NCOR2-BCL7A				PAX5-ZCCHC7																		PDGFRA-CCNG2								PAX5-ZCCHC7
	Fusion gene 4				VASH2-ATF3																																				VASH2-ATF3
	Subtype	Hyper	Hyper	T-ALL	B-other	Hyper	BCR-ABL1	ETV6-RUNX1	T-ALL	MLL	MLL	B-other	B-other	Hyper	Hyper	T-ALL	Hyper	Hyper	B-other	B-other	Hyper	T-ALL	ETV6-RUNX1	MLL	B-other	Hyper	B-other	B-other	T-ALL	Hyper	Hyper	Hyper	Hyper	T-ALL	B-other	Hyper	B-other	B-other	Hyper	T-ALL	B-other	B-other	B-other	BCR-ABL1	ETV6-RUNX1	T-ALL	Hyper	ETV6-RUNX1	ETV6-RUNX1
	Patient Nr	ALL_784	ALL_166	ALL_171	ALL_176	ALL_170	ALL_168	ALL_174	ALL_169	ALL_180	ALL_808	ALL_218	ALL_205	ALL_206	ALL_221	ALL_217	ALL_210	ALL_243	ALL_246	ALL_257	ALL_247	ALL_254	ALL_299	ALL_302	ALL_298	ALL_300	ALL_312	ALL_313	ALL_310	ALL_314	ALL_321	ALL_367	ALL_376	ALL_358	ALL_371	ALL_380	ALL_373	ALL_392	ALL_389	ALL_388	ALL_390	ALL_403	ALL_391	ALL_363	ALL_381	ALL_378	ALL_382	ALL_386	ALL_458
	Subtype new classify defined methy	Hyper	Hyper	T-ALL	DUX4-IGH	Hyper	BCR-ABL1	ETV6-RUNX1	T-ALL	MLL	MLL	DUX4-IGH	DUX4-IGH	Hyper	Hyper	T-ALL	Hyper	Hyper	PAX5r	ETV6-RUNX1 likem	Hyper	T-ALL	ETV6-RUNX1	MLL	B-other	Hyper	DUX4-IGH	B-other	T-ALL	Hyper	Hyper	Hyper	Hyper	T-ALL	DUX4-IGH	Hyper	CRLF2	DUX4-IGH	Hyper	T-ALL	DUX4-IGH	B-other	B-other	BCR-ABL1	ETV6-RUNX1	T-ALL	Hyper	ETV6-RUNX1	ETV6-RUNX1
	Subtype (ER-like defined by RAG1-signature)	Hyper	Hyper	T-ALL	DUX4-IGH	Hyper	BCR-ABL1	ETV6-RUNX1	T-ALL	MLL	MLL	DUX4-IGH	DUX4-IGH	Hyper	Hyper	T-ALL	Hyper	Hyper	PAX5r	ETV6-RUNX1 like	Hyper	T-ALL	ETV6-RUNX1	MLL	B-other	Hyper	DUX4-IGH	B-other	T-ALL	Hyper	Hyper	Hyper	Hyper	T-ALL	DUX4-IGH	Hyper	CRLF2	DUX4-IGH	Hyper	T-ALL	DUX4-IGH	B-other	B-other	BCR-ABL1	ETV6-RUNX1	T-ALL	Hyper	ETV6-RUNX1	ETV6-RUNX1
	Subtype	Hyper	Hyper	T-ALL	DUX4-IGH	Hyper	BCR-ABL1	ETV6-RUNX1	T-ALL	MLL	MLL	DUX4-IGH	DUX4-IGH	Hyper	Hyper	T-ALL	Hyper	Hyper	PAX5	B-other	Hyper	T-ALL	ETV6-RUNX1	MLL	B-other	Hyper	DUX4-IGH	B-other	T-ALL	Hyper	Hyper	Hyper	Hyper	T-ALL	DUX4-IGH	Hyper	CRLF2	DUX4-IGH	Hyper	T-ALL	DUX4-IGH	B-other	B-other	BCR-ABL1	ETV6-RUNX1	T-ALL	Hyper	ETV6-RUNX1	ETV6-RUNX1
ABCG2		1.432	1.1638	0.27682	7.5777	1.1689	0.97662	6.4089	0.07118	0.18333	0.2442	12.487	0.54515	3.4909	0.98466	0.26026	3.0473	2.5398	0.32241	5.8147	0.5602	0.9585	8.9668	0.32123	0.40517	0.16252	2.6016	1.2077	0.26855	0.51241	0.75803	0.85461	1.7403	0.11463	1.0823	1.4967	1.6821	8.062	2.2955	0.25662	1.4017	2.7979	3.4702	1.3995	3.1733	1.1767	0.089962	5.2145	8.8556
ABHD10		23.82	8.158	12.298	25.963	15.869	21.299	33.628	3.2449	24.031	31.314	12.596	6.1678	20.083	4.2916	8.332	27.313	9.5095	73.609	52.262	12.356	34.163	25.869	27.581	8.8715	9.8552	7.7078	6.5687	5.2094	12.553	11.938	17.037	18.038	0.95924	16.16	17.319	20.377	22.949	6.461	4.6637	6.7446	48.028	56.541	9.6473	23.847	26.383	11.106	37.465	50.002
ABHD3		2.3242	9.1989	3.1256	3.1555	10.125	5.2752	46.749	1.0045	7.301	3.374	9.2989	1.8069	7.3756	2.1417	4.4368	7.4233	4.661	11.062	59.992	7.6441	3.4804	36.267	7.3692	4.8788	4.4056	4.021	3.7977	3.2701	4.8274	7.9075	9.4596	6.967	0.80914	2.8901	9.325	6.6617	3.0635	5.069	1.4518	1.4216	10.366	23.011	5.2981	14.339	11.75	2.695	29.771	48.436
ARHGEF4		0.12555	0.46238	0.38744	1.8808	0.46616	0.54276	23.258	0.16627	0.11247	1.0119	1.4786	0.21463	3.6792	0.30802	0.14779	0.13035	0.83706	0.46816	22.742	0.82579	0.18008	50.309	0.55568	0.25506	0.46479	2.5805	0.60365	0.26287	0.38383	0.49789	0.33077	0.47049	0.18539	0.63296	6.3409	0.1857	1.3163	0.10214	0.19418	2.2155	0.73246	16.753	4.5509	19.793	0.1621	0.28976	81.251	58.033
CBFA2T3		0.530285	5.0118	3.58145	2.52752	1.90138	8.9994	2.06607	1.10672	2.20112	0.609215	8.89585	9.5322	3.09083	2.55561	7.6316	4.5406	3.09175	3.75236	4.72525	1.2157	1.25101	10.4281	2.23685	2.17587	7.059	3.42063	1.56734	1.78822	5.08122	5.97875	5.52313	5.96786	3.06337	1.99214	2.48435	3.08268	5.03084	1.00421	1.89725	2.3439	1.49479	6.30749	6.91	7.1873	2.8797	1.17992	12.5178	5.06759
CLIC5		0.16156	0	0	0	0	0.10045	35.684	0.038676	0.023558	0	0.15852	0.029156	0.038107	0.34631	0.12953	0.27683	0	0.011505	0.031169	0	0	70.011	0.13001	0	0.35176	0.59266	0.38485	0.044097	0.050136	0.27409	0.059702	0.27987	0.24877	0	0.26442	0.020404	0.0077835	0.15089	0	0	0.28372	0	0.043581	15.673	0	0	195.62	48.859
DRAM1		9.375	23.099	0.61257	3.0793	8.0257	13.028	63.919	0.28507	9.6286	1.9745	5.6255	3.7234	7.8883	2.5613	0.30959	11.124	11.179	15.9	31.96	12.712	0.84363	37.319	1.46	0.80717	5.4331	10.528	4.7963	0.37001	6.718	12.544	8.2088	8.0765	0.38679	2.9947	13.437	5.182	2.3737	8.6435	0.32022	1.6018	3.1271	14.307	5.0127	7.8043	0.70554	2.8544	27.606	45.757
DSC3		0.028364	0.095795	0.040965	0.081985	0.043422	0.11069	80.028	0.035753	0.038993	0.089149	0.11951	0.016092	0.031594	0.082963	0.056005	0.059325	0.085727	0.043952	1.8924	0.052648	0.0051555	118.13	0.086641	0.032891	0.15612	0.045057	0.064407	0.058005	0.041482	0.10064	0.10876	0.08618	0.032862	0.018813	0.15989	0.049183	0.046943	0.013187	0.022579	0.058269	0.01436	0.053838	0.084187	31.784	0	0.025512	163.44	117.85
ENPP4		3.8285	0.44913	1.6187	4.074	0.26014	0.82073	8.9991	1.0184	3.1168	3.3024	0.5428	0.22116	0.39445	1.1817	2.3366	1.7969	0.51469	0.11292	0.33724	0.39012	9.468	14.124	0.93441	3.0894	0.73081	3.6365	1.1952	1.8124	0.2374	0.39277	3.814	0.73048	0.63261	0.01761	1.2857	0.35965	1.7338	0.5872	0.95986	1.3946	4.4316	1.0354	0.39404	8.2747	9.9098	0.30619	36.901	16.221
EPN2		0.54998	0.73588	0.089159	1.6603	1.3049	0.41922	7.0972	0.5707	0.18188	0.34613	0.49941	0.26477	0.32318	1.103	0.38645	0.57224	0.97218	0.052908	0.30451	3.762	0.0096568	12.211	0.15173	0.17209	1.3902	0.66713	0.62718	0.86757	0.60648	0.93074	1.2255	0.89335	0.44412	0.064358	1.181	0.27575	0.08567	0.66475	0.1551	0.25401	0.174	0.14556	0.95437	8.8607	0.17341	0.72428	21.172	9.3734
EPOR		0.22736	0.93239	0.22896	0.24748	0.26059	0.12111	2.3403	0.12911	0.27968	0.17305	1.0429	0.16433	0.37883	0.61557	0.66513	0.34434	0.79059	0.19722	1.9168	0.076768	0.30158	3.0998	0.21132	0.071972	0.17071	0.07727	0.69208	0.14963	0.37824	0.29977	0.25968	0.79157	0.43627	0.065843	1.071	0.17031	0.08674	0.74868	0.091402	0.10808	0.24499	0.32046	0.29049	2.1769	0.56322	0.1028	6.0097	4.7516
FBN2		0.11908	0.12784	0.035018	0.026327	0.04062	0.03551	0.03165	0.0083544	0.19837	0.49417	0.013948	0.097133	0.039137	0.014326	0.30133	0.29151	0.025391	0.002013	0.0065926	0.0084567	0.056462	15.254	0.59767	0.040347	0.50642	0.033069	0.077009	0.01162	0.10145	0.60477	1.4682	0.092117	0.92367	0.0024169	0.046375	0.057604	0.0020089	0.43628	0.067082	0.0062361	0.53918	1.3724	2.5743	1.8968	0.022242	0.020462	35.464	12.955
FHIT		11.347	19.921	26.307	27.718	17.839	4.6225	20.312	1.7936	0.33221	2.5458	59.029	14.306	21.939	4.4523	1.6621	39.177	10.72	22.437	80.439	6.381	2.1808	54.19	0.59387	21.1	7.7806	13.536	22.602	4.5148	9.736	17.178	11.741	32.279	7.1267	4.233	29.663	27.21	12.212	4.8523	0.41837	15.265	38.16	43.152	25.806	44.109	20.536	20.556	58.354	58.621
FYB		21.132	7.6832	70.299	4.3587	2.4139	7.2737	79.321	25.808	9.2419	19.598	3.0939	9.7557	7.9785	7.7663	117.72	30.75	3.8607	0.73979	335.67	1.8274	5.2652	121.1	17.292	12.871	9.9562	28.712	2.9755	23.178	1.7549	3.0652	79.116	6.4646	29.315	0.4705	45.642	3.8023	0.60192	5.4799	19.116	4.1932	8.0218	23.979	9.8651	26.98	132.93	1.4704	105.5	56.454
GPR125		4.4757	9.6664	6.7544	17.58	15.002	3.6146	19.524	2.0431	4.3155	2.8947	6.2186	0.12756	12.145	2.4831	6.5362	21.773	25.68	17.082	0.16458	12.21	12.447	53.95	0.39954	15.212	17.691	7.7781	64.248	5.1198	17.744	23.02	20.874	26.688	2.2016	5.6627	13.674	12.36	11.535	8.4878	3.7311	9.3769	25.51	20.218	68.591	42.906	16.797	7.2836	57.347	37.324
HAP1		0.86401	0.82856	0.3773	2.4855	0.75916	0.67987	39.803	0.16359	0.18871	0.1538	1.8705	0.25303	0.21017	1.1368	1.7708	0.63908	0.34829	5.4908	36.032	0.22898	0.069838	39.173	0.26612	1.6353	2.2453	0.37515	0.70577	0.27395	0.5354	2.0909	0.85149	0.85169	0.14384	1.079	0.7854	2.4863	2.7274	0.69107	0.27727	0.77398	2.2406	2.4692	0.72372	22.361	0.21289	0.37606	87.895	46.555
KCNN1		0	0.028714	0	0	0.05142	0.26256	37.231	0	0	0.01779	0.10344	0.030465	0.028372	0.053486	0	0.20912	0.053434	0.015058	17.526	0.37691	0	29.272	0.023446	0	0.67044	0.030446	0	0	0.074611	0.11909	0.08006	0.058416	0.0067252	0	0.066352	0.0082864	0.1939	0.071379	0	0.0262	0	0	0.032424	15.03	0	0.22916	38.633	19.312
LBA1		4.7086	5.472	4.963	34.074	11.563	14.349	24.116	2.8891	13.8	9.5289	29.075	11.179	9.4657	3.5677	10.608	19.654	21.002	9.3708	43.206	2.7209	5.2168	34.91	22.98	22.47	5.5838	18.287	24.618	7.8586	8.6597	3.71	19.924	14.519	1.1411	17.865	18.976	16.705	18.053	5.4142	5.811	10.443	22.501	33.116	15.252	18.085	5.1968	4.5991	26.847	24.509
LBH		30.947	23.584	14.058	42.409	30.772	9.5123	62.499	5.4061	22.649	39.388	31.086	13.974	23.488	9.3749	36.126	56.617	20.496	3.918	38.355	27.189	6.376	59.967	60.069	21.045	10.528	11.443	16.959	12.442	11.322	12.353	45.101	44.787	5.5519	13.684	25.057	26.305	33.87	20.779	7.559	15.823	28.126	45.269	16.083	26.577	84.345	15.224	86.774	81.721
MKL2		1.1327	3.9922	6.3102	8.3229	5.6599	1.647	6.5847	1.8924	2.4316	1.5452	9.8726	4.5688	3.4291	1.0707	5.4641	6.8623	4.6234	1.6071	10.189	1.7192	2.0401	8.5878	8.3466	2.0104	3.006	2.2573	3.9701	5.358	6.2439	3.356	8.6063	8.657	3.2024	1.7763	2.5859	2.3188	6.6748	1.8024	2.4999	2.6	1.6428	7.9555	8.4558	3.7925	7.1185	1.5433	10.823	5.7983
NARFL		2.0875	10.374	3.5746	11.306	12.288	9.1084	16.59	1.5719	4.2492	2.7544	11.281	7.7758	3.3398	2.8326	5.1282	4.4942	7.9549	7.6334	9.6655	6.8547	2.1648	13.859	3.0778	7.2986	6.5807	3.3331	9.6865	2.3363	4.0604	3.7567	4.846	6.8474	2.1745	7.5436	8.6224	9.7925	5.1758	1.0056	2.4423	4.4756	19.04	16.022	10.179	14.413	4.0161	2.224	25.158	20.012
POU2AF1		1.4626	6.9972	8.6402	34.792	10.739	2.3337	16.358	0.42132	3.9634	5.2986	45.341	5.0727	13.224	2.8625	2.5917	16.124	6.2932	4.5083	19.349	5.6029	0.059155	65.663	24.254	11.648	9.7118	4.6312	16.2	0.63632	6.0508	8.3046	40.143	27.045	0.59424	5.7079	7.7199	14.887	18.05	5.794	0.37284	9.5642	38.289	31.074	40.503	16.408	1.7393	6.1098	29.48	19.127
PTPRK		1.017	1.0893	0.67635	32.473	0.60497	0.96007	0.22982	4.0065	1.0771	7.2174	0.82032	0.49527	0.47866	0.89849	14.268	1.5325	0.60928	82.546	0.35221	0.69216	0.16695	249.66	8.6629	33.009	1.9204	8.6453	1.5245	5.8679	0	0.7058	16.855	2.3525	0.59573	18.608	4.966	93.752	10.568	0.47104	7.4202	12.33	8.6231	30.076	8.4187	141.49	0.44635	0.80667	270.3	160.58
RAG1		1.5528	23.031	50.023	96.901	24.972	12.556	286.28	4.362	18.527	0.58409	200.86	21.63	120.51	0.67601	21.765	98.685	42.852	20.42	162.49	0.9305	0.49819	470.3	0.341	9.331	3.0094	5.6887	62.652	0.41419	5.5745	15.844	60.699	9.859	2.1467	31.229	26.74	40.317	202.31	4.352	0.50915	43.268	43.254	491.78	125.95	180.96	54.071	10.455	306.43	374.91
RAG2		0.90374	16.348	49.287	66.498	15.76	11.271	136.19	7.7873	47.669	2.2638	117.06	24.2	44.827	0.38471	23.267	47.625	26.735	24.05	164.55	0.66545	0.66928	240.26	0.32594	40.41	1.61	11.258	57.553	0.6341	3.6786	8.2949	45.176	4.2494	2.6085	39.04	18.394	28.111	149.55	2.7167	2.322	26.93	83.432	296.04	108	81.419	93.63	5.4883	143.93	223.45
RASA4		12.424	42.919	27.355	56.878	28.207	40.469	16.763	28.52	23.92	18.951	37.354	25.118	10.995	40.216	27.729	22.449	17.497	36.988	29.477	35.856	9.0755	39.665	30.833	14.891	52.794	30.194	24.33	25.785	29.107	53.966	52.389	44.309	15.141	13.349	57.301	28.866	17.763	16.016	30.132	30.813	25.171	30.03	38.479	33.597	32.44	25.449	64.472	14.651
TCFL5		36.02	1.7261	6.4365	20.01	98.035	2.9303	110.46	2.6263	11.993	3.8954	4.2987	2.2238	11.848	1.6289	10.306	23.017	77.245	23.017	116.98	7.003	5.0285	196.55	10.105	4.4879	6.3493	4.2559	12.993	3.7162	20.518	39.519	32.984	36.667	1.0225	15.322	3.8531	44.989	21.098	10.953	3.0003	4.5472	35.475	39.78	16.202	46.103	23.365	14.811	202.28	207.5
TMCC1		22.544	19	11.854	27.939	29.122	22.46	30.374	2.5631	16.039	24.492	14.881	7.5957	19.803	6.578	8.0838	21.116	12.125	50.821	26.327	44.661	11.997	43.033	19.502	11.013	13.997	11.873	8.6552	5.1629	24.425	33.004	25.115	24.935	2.7873	10.281	16.861	20.925	15.302	21.377	3.8482	8.512	38.823	29.347	23.686	30.031	17.679	12.269	59.89	34.809
TNS1		12.971	20.624	1.0591	2.5799	5.5148	3.205	21.642	0.011467	2.521	0.3468	11.3	0.38517	5.1617	13.117	1.0703	17.343	19.495	9.2492	51.259	5.8125	0.4345	71.498	4.616	7.1247	13.556	3.5777	12.943	0.52117	6.95	15.729	2.2306	10.552	3.1611	1.6598	14.886	7.3481	2.5217	7.26	0.33702	4.0986	5.9667	19.71	20.325	34.789	3.1926	3.133	108.62	27.616
TSPYL5		9.2722	17.326	8.7831	12.697	13.393	9.9457	3.8633	1.4843	8.1968	11.948	10.583	3.4481	6.8513	3.7539	9.6373	8.6759	10.083	11.957	12.446	19.972	13.184	17.773	13.22	3.4658	13.948	4.9361	1.8944	3.1439	15.811	26.252	16.377	14.882	1.1573	5.703	9.5829	7.1542	7.4889	7.8217	3.8341	2.6213	9.9438	11.583	6.3693	9.5254	16.776	9.1725	15.66	9.8309
TUSC3		0.35817	0.086498	2.9098	0.055721	1.5136	0.26633	32.843	1.9812	0.057271	0	0	0.045966	0.12825	0.089884	10.019	0.090521	14.42	0	0.34566	0	0	33.545	0	0.13485	0.57917	0.10549	0.054073	8.3236	0	0	0.02012	0.20273	2.4253	0.091746	0.20085	0	0.051417	0	3.0396	0.11733	0.64477	0.060586	4.0517	13.646	43.849	0.069045	35.938	58.298
[truncated: 86 more columns]
